# Supplementary material for: Bis[1-(3,5-di-tert-butyl-2-hydroxy­benz­yl)-3-isopropyl­imidazolium] penta­chlorido(tetra­hydro­furan)samarate(III)–tetrahydrofuran–toluene (1/1/1)
Source: Acta Crystallogr Sect E Struct Rep Online. 2010 May 22;66(Pt 6):m683. doi: 10.1107/S1600536810017678 (PMC2979468; doi:10.1107/S1600536810017678)
Supplement: Supplementary file 1 [file e-66-0m683-sup1.cif]

##############################################################################
###                                                                        ###
###        Electronic paper (Acta Crystallographica Section E)             ###
###                                                                        ###
##############################################################################
#                                                                            #
# This CIF contains the data in a paper accepted for publication in Acta     #
# Crystallographica Section E. It conforms to the requirements of Notes      #
# for Authors for Section E, and has been peer reviewed under the auspices   #
# of the IUCr Commission on Journals.                                        #
#                                                                            #
# Full details of the Crystallographic Information File format               #
# are given in the paper "The Crystallographic Information File (CIF):       #
# a New Standard Archive File for Crystallography" by S. R. Hall, F. H.      #
# Allen and I. D. Brown [Acta Cryst. (1991), A47, 655-685].                  #
#                                                                            #
# The current version of the core CIF dictionary is obtainable from          #
# ftp://ftp.iucr.org/pub/cif_core.dic. The current version number is 2.4.    #
#                                                                            #
# Software is freely available for graphical display of the structure(s) in  #
# this CIF.  For information consult the CIF home page http://www.iucr.org/  #
# cif/home.html                                                              #
#                                                                            #
# This file may be used for bona fide research purposes within the           #
# scientific community so long as proper attribution is given to the journal # 
# article from which it was obtained.                                        #
#                                                                            #
##############################################################################
                                             
data_I
_audit_creation_method     SHELXL-97
_chemical_name_systematic
;
Bis[1-(3,5-di-<i>tert</i>-butyl-2-hydroxybenzyl)-3-isopropylimidazolium]
pentachlorido(tetrahydrofuran)samarate(III)--teterahydrofuran--toluene (1/1/1)
;
_chemical_name_common     ?
_chemical_formula_moiety
                        '2(C21 H33 N2 O +), C4 H8 Cl5 O Sm 2- , C7 H8 , C4 H8 O'
_chemical_formula_sum     'C57 H90 Cl5 N4 O4 Sm'
_chemical_formula_iupac     '(C21 H33 N2 O)2 [Sm Cl5 (C4 H8 O)], C7 H8, C4 H8 O'
_chemical_formula_weight     1222.93
_chemical_melting_point     451
_symmetry_cell_setting     Triclinic
_symmetry_space_group_name_H-M     'P -1'
_symmetry_space_group_name_Hall     '-P 1'
loop_
    _symmetry_equiv_pos_as_xyz
    'x, y, z'
    '-x, -y, -z'
_cell_length_a     10.2252(11)
_cell_length_b     17.6968(18)
_cell_length_c     18.3806(19)
_cell_angle_alpha     76.954(5)
_cell_angle_beta     86.077(6)
_cell_angle_gamma     82.789(6)
_cell_volume     3211.8(6)
_cell_formula_units_Z     2
_cell_measurement_reflns_used     13058
_cell_measurement_theta_min     3.1
_cell_measurement_theta_max     25.3
_cell_measurement_temperature     192(2)
_exptl_crystal_description     block
_exptl_crystal_colour     colourless
_exptl_crystal_size_max     0.34
_exptl_crystal_size_mid     0.25
_exptl_crystal_size_min     0.15
_exptl_crystal_density_diffrn     1.264
_exptl_crystal_density_meas     ?
_exptl_crystal_density_method     'not measured'
_exptl_crystal_F_000     1098
_exptl_absorpt_coefficient_mu     1.155
_exptl_absorpt_correction_type     multi-scan
_exptl_absorpt_process_details     '(REQAB; Jacobson, 1998)'
_exptl_absorpt_correction_T_min     0.6949
_exptl_absorpt_correction_T_max     0.8459
_exptl_special_details
;
;
_diffrn_ambient_temperature     192(2)
_diffrn_radiation_type     MoK\a
_diffrn_radiation_wavelength     0.71070
_diffrn_radiation_source     'fine-focus sealed tube'
_diffrn_radiation_monochromator     graphite
_diffrn_measurement_device_type     'Rigaku Mercury'
_diffrn_measurement_method     \w
_diffrn_detector_area_resol_mean     7.31
_diffrn_reflns_number     32162
_diffrn_reflns_av_R_equivalents     0.0306
_diffrn_reflns_av_sigmaI/netI     0.0414
_diffrn_reflns_theta_min     3.10
_diffrn_reflns_theta_max     25.35
_diffrn_reflns_theta_full     25.35
_diffrn_measured_fraction_theta_max     0.994
_diffrn_measured_fraction_theta_full     0.994
_diffrn_reflns_limit_h_min     -12
_diffrn_reflns_limit_h_max     12
_diffrn_reflns_limit_k_min     -20
_diffrn_reflns_limit_k_max     21
_diffrn_reflns_limit_l_min     0
_diffrn_reflns_limit_l_max     22
_diffrn_standards_number     ?
_diffrn_standards_interval_count     ?
_diffrn_standards_interval_time     ?
_diffrn_standards_decay_%     ?
_refine_special_details
;
Refinement of <i>F</i>^2^ against ALL reflections. The weighted <i>R</i>-factor
wR and goodness of fit <i>S</i> are based on <i>F</i>^2^, conventional
<i>R</i>-factors <i>R</i> are based on <i>F</i>, with <i>F</i> set to zero for
negative <i>F</i>^2^. The threshold expression of <i>F</i>^2^ >
\s(<i>F</i>^2^) is used only for calculating <i>R</i>-factors(gt) etc. and is
not relevant to the choice of reflections for refinement. <i>R</i>-factors
based on <i>F</i>^2^ are statistically about twice as large as those based on
<i>F</i>, and <i>R</i>- factors based on ALL data will be even larger.
;
_reflns_number_total     11687
_reflns_number_gt     10327
_reflns_threshold_expression     I>2\s(I)
_refine_ls_structure_factor_coef     Fsqd
_refine_ls_matrix_type     full
_refine_ls_R_factor_all     0.0417
_refine_ls_R_factor_gt     0.0353
_refine_ls_wR_factor_gt     0.0952
_refine_ls_wR_factor_ref     0.0994
_refine_ls_goodness_of_fit_ref     1.094
_refine_ls_restrained_S_all     1.098
_refine_ls_number_reflns     11687
_refine_ls_number_parameters     550
_refine_ls_number_restraints     54
_refine_ls_hydrogen_treatment     constr
_refine_ls_weighting_scheme     calc
_refine_ls_weighting_details
         'calc w=1/[\s^2^(Fo^2^)+(0.0499P)^2^+1.7866P] where P=(Fo^2^+2Fc^2^)/3'
_atom_sites_solution_hydrogens     geom
_atom_sites_solution_primary     direct
_atom_sites_solution_secondary     difmap
_refine_ls_shift/su_max     0.001
_refine_ls_shift/su_mean     0.000
_refine_diff_density_max     1.029
_refine_diff_density_min     -0.515
_refine_ls_extinction_method     none
_refine_ls_extinction_coef     ?
loop_
    _atom_type_symbol
    _atom_type_description
    _atom_type_scat_dispersion_real
    _atom_type_scat_dispersion_imag
    _atom_type_scat_source
    'C' 'C' 0.0033 0.0016
                         'International Tables Vol C Tables 4.2.6.8 and 6.1.1.4'
    'H' 'H' 0.0000 0.0000
                         'International Tables Vol C Tables 4.2.6.8 and 6.1.1.4'
    'O' 'O' 0.0106 0.0060
                         'International Tables Vol C Tables 4.2.6.8 and 6.1.1.4'
    'N' 'N' 0.0061 0.0033
                         'International Tables Vol C Tables 4.2.6.8 and 6.1.1.4'
    'Cl' 'Cl' 0.1484 0.1585
                         'International Tables Vol C Tables 4.2.6.8 and 6.1.1.4'
    'Sm' 'Sm' -0.1638 3.4418
                         'International Tables Vol C Tables 4.2.6.8 and 6.1.1.4'
_computing_data_collection     'CrystalClear (Rigaku, 2000)'
_computing_cell_refinement     'CrystalClear (Rigaku, 2000)'
_computing_data_reduction     'CrystalStructure (Rigaku/MSC, 2002)'
_computing_structure_solution     'SHELXS97 (Sheldrick, 2008)'
_computing_structure_refinement     'SHELXL97 (Sheldrick, 2008)'
_computing_molecular_graphics     'SHELXTL (Sheldrick, 2008)'
_computing_publication_material     'SHELXL97 (Sheldrick, 2008)'
loop_
    _atom_site_type_symbol
    _atom_site_label
    _atom_site_fract_x
    _atom_site_fract_y
    _atom_site_fract_z
    _atom_site_U_iso_or_equiv
    _atom_site_adp_type
    _atom_site_calc_flag
    _atom_site_refinement_flags
    _atom_site_occupancy
    _atom_site_disorder_assembly
    _atom_site_disorder_group
    Sm Sm1 0.175109(16) 0.492211(9) 0.245502(9) 0.02514(7) Uani d . 1 . .
    Cl Cl1 0.09739(9) 0.41253(6) 0.14936(5) 0.0424(2) Uani d . 1 . .
    Cl Cl2 0.36522(9) 0.54296(5) 0.14623(5) 0.0385(2) Uani d . 1 . .
    Cl Cl3 0.23929(10) 0.58673(7) 0.32928(6) 0.0518(3) Uani d . 1 . .
    Cl Cl4 -0.03398(8) 0.46660(5) 0.33769(5) 0.0369(2) Uani d . 1 . .
    Cl Cl5 0.33197(8) 0.36853(5) 0.31233(4) 0.03306(19) Uani d . 1 . .
    O O1 0.3259(3) 0.27589(16) 0.14977(13) 0.0406(6) Uani d . 1 . .
    H H1 0.2642 0.3122 0.1488 0.061 Uiso calc R 1 . .
    O O2 -0.0206(3) 0.70203(15) 0.32649(13) 0.0381(6) Uani d . 1 . .
    H H2 0.0504 0.6730 0.3241 0.057 Uiso calc R 1 . .
    O O3 0.0360(3) 0.60325(15) 0.17351(16) 0.0510(7) Uani d U 1 . .
    N N1 0.5561(3) 0.38793(16) 0.07765(15) 0.0276(6) Uani d . 1 . .
    N N2 0.6853(3) 0.39034(17) 0.16481(15) 0.0320(6) Uani d . 1 . .
    N N3 -0.2386(3) 0.61566(15) 0.45054(15) 0.0267(6) Uani d . 1 . .
    N N4 -0.4509(3) 0.63699(16) 0.46579(15) 0.0294(6) Uani d . 1 . .
    C C1 0.3481(3) 0.2606(2) 0.07945(18) 0.0279(7) Uani d . 1 . .
    C C2 0.3169(3) 0.1900(2) 0.06592(19) 0.0318(8) Uani d . 1 . .
    C C3 0.3536(4) 0.1754(2) -0.0041(2) 0.0349(8) Uani d . 1 . .
    H H3 0.3355 0.1274 -0.0138 0.042 Uiso calc R 1 . .
    C C4 0.4156(3) 0.2270(2) -0.06159(19) 0.0313(8) Uani d U 1 . .
    C C5 0.4415(3) 0.2961(2) -0.04605(18) 0.0297(7) Uani d . 1 . .
    H H5 0.4827 0.3328 -0.0836 0.036 Uiso calc R 1 . .
    C C6 0.4082(3) 0.31323(19) 0.02373(18) 0.0280(7) Uani d . 1 . .
    C C7 0.4343(3) 0.39133(19) 0.03719(19) 0.0302(7) Uani d . 1 . .
    H H7A 0.4408 0.4286 -0.0116 0.036 Uiso calc R 1 . .
    H H7B 0.3583 0.4117 0.0662 0.036 Uiso calc R 1 . .
    C C8 0.5621(3) 0.3839(2) 0.14991(19) 0.0304(7) Uani d . 1 . .
    H H8 0.4902 0.3775 0.1855 0.036 Uiso calc R 1 . .
    C C9 0.6802(3) 0.3967(2) 0.0447(2) 0.0385(9) Uani d . 1 . .
    H H9 0.7045 0.4008 -0.0067 0.046 Uiso calc R 1 . .
    C C10 0.7603(4) 0.3983(2) 0.0993(2) 0.0403(9) Uani d . 1 . .
    H H10 0.8518 0.4039 0.0935 0.048 Uiso calc R 1 . .
    C C11 0.7314(4) 0.3975(2) 0.2377(2) 0.0406(9) Uani d . 1 . .
    H H11 0.8274 0.4045 0.2315 0.049 Uiso calc R 1 . .
    C C12 0.7150(5) 0.3238(3) 0.2962(2) 0.0550(11) Uani d . 1 . .
    H H12A 0.6208 0.3189 0.3068 0.083 Uiso calc R 1 . .
    H H12B 0.7562 0.3262 0.3420 0.083 Uiso calc R 1 . .
    H H12C 0.7572 0.2786 0.2776 0.083 Uiso calc R 1 . .
    C C13 0.6572(4) 0.4694(3) 0.2600(2) 0.0473(10) Uani d . 1 . .
    H H13A 0.6666 0.5153 0.2196 0.071 Uiso calc R 1 . .
    H H13B 0.6935 0.4769 0.3055 0.071 Uiso calc R 1 . .
    H H13C 0.5635 0.4622 0.2694 0.071 Uiso calc R 1 . .
    C C14 0.2428(4) 0.1327(2) 0.1249(2) 0.0459(10) Uani d . 1 . .
    C C15 0.2191(6) 0.0613(3) 0.0949(3) 0.0696(15) Uani d . 1 . .
    H H15A 0.1742 0.0249 0.1340 0.104 Uiso calc R 1 . .
    H H15B 0.3039 0.0352 0.0804 0.104 Uiso calc R 1 . .
    H H15C 0.1640 0.0783 0.0513 0.104 Uiso calc R 1 . .
    C C16 0.1067(4) 0.1733(3) 0.1435(2) 0.0540(11) Uani d . 1 . .
    H H16A 0.0589 0.1366 0.1807 0.081 Uiso calc R 1 . .
    H H16B 0.0564 0.1904 0.0981 0.081 Uiso calc R 1 . .
    H H16C 0.1180 0.2187 0.1637 0.081 Uiso calc R 1 . .
    C C17 0.3211(5) 0.1035(3) 0.1955(3) 0.0654(13) Uani d . 1 . .
    H H17A 0.3365 0.1480 0.2160 0.098 Uiso calc R 1 . .
    H H17B 0.4059 0.0758 0.1832 0.098 Uiso calc R 1 . .
    H H17C 0.2711 0.0679 0.2325 0.098 Uiso calc R 1 . .
    C C18 0.4527(4) 0.2058(2) -0.1367(2) 0.0413(9) Uani d U 1 . .
    C C19 0.5337(6) 0.1263(3) -0.1269(3) 0.0852(18) Uani d U 1 . .
    H H19A 0.6121 0.1260 -0.0990 0.128 Uiso calc R 1 . .
    H H19B 0.5610 0.1157 -0.1762 0.128 Uiso calc R 1 . .
    H H19C 0.4803 0.0860 -0.0994 0.128 Uiso calc R 1 . .
    C C20 0.5299(6) 0.2648(3) -0.1893(3) 0.0758(16) Uani d U 1 . .
    H H20A 0.4762 0.3156 -0.1999 0.114 Uiso calc R 1 . .
    H H20B 0.5525 0.2473 -0.2360 0.114 Uiso calc R 1 . .
    H H20C 0.6109 0.2695 -0.1659 0.114 Uiso calc R 1 . .
    C C21 0.3270(6) 0.2028(5) -0.1756(3) 0.112(3) Uani d U 1 . .
    H H21A 0.2774 0.1619 -0.1454 0.168 Uiso calc R 1 . .
    H H21B 0.3502 0.1910 -0.2248 0.168 Uiso calc R 1 . .
    H H21C 0.2727 0.2533 -0.1817 0.168 Uiso calc R 1 . .
    C C22 -0.0222(3) 0.73476(19) 0.38847(18) 0.0272(7) Uani d . 1 . .
    C C23 0.0019(3) 0.81275(19) 0.37987(19) 0.0300(7) Uani d . 1 . .
    C C24 -0.0044(3) 0.84102(19) 0.44508(19) 0.0299(7) Uani d . 1 . .
    H H24 0.0119 0.8936 0.4406 0.036 Uiso calc R 1 . .
    C C25 -0.0329(3) 0.79773(18) 0.51609(19) 0.0265(7) Uani d . 1 . .
    C C26 -0.0586(3) 0.72138(18) 0.52153(18) 0.0252(7) Uani d . 1 . .
    H H26 -0.0787 0.6900 0.5692 0.030 Uiso calc R 1 . .
    C C27 -0.0556(3) 0.69004(18) 0.45866(19) 0.0271(7) Uani d . 1 . .
    C C28 -0.0970(3) 0.60947(19) 0.46620(19) 0.0287(7) Uani d . 1 . .
    H H28A -0.0434 0.5825 0.4307 0.034 Uiso calc R 1 . .
    H H28B -0.0816 0.5783 0.5175 0.034 Uiso calc R 1 . .
    C C29 -0.3369(3) 0.62546(18) 0.49964(18) 0.0283(7) Uani d . 1 . .
    H H29 -0.3274 0.6244 0.5509 0.034 Uiso calc R 1 . .
    C C30 -0.2911(4) 0.6212(2) 0.38242(19) 0.0326(8) Uani d . 1 . .
    H H30 -0.2430 0.6171 0.3371 0.039 Uiso calc R 1 . .
    C C31 -0.4243(4) 0.6337(2) 0.39176(19) 0.0342(8) Uani d . 1 . .
    H H31 -0.4871 0.6391 0.3546 0.041 Uiso calc R 1 . .
    C C32 -0.5827(3) 0.6498(2) 0.5040(2) 0.0381(8) Uani d . 1 . .
    H H32 -0.5691 0.6650 0.5519 0.046 Uiso calc R 1 . .
    C C33 -0.6680(4) 0.7156(2) 0.4566(3) 0.0474(10) Uani d . 1 . .
    H H33A -0.6222 0.7625 0.4445 0.071 Uiso calc R 1 . .
    H H33B -0.7514 0.7261 0.4841 0.071 Uiso calc R 1 . .
    H H33C -0.6861 0.7009 0.4102 0.071 Uiso calc R 1 . .
    C C34 -0.6456(4) 0.5744(2) 0.5227(2) 0.0506(10) Uani d . 1 . .
    H H34A -0.6573 0.5576 0.4765 0.076 Uiso calc R 1 . .
    H H34B -0.7317 0.5828 0.5483 0.076 Uiso calc R 1 . .
    H H34C -0.5886 0.5341 0.5553 0.076 Uiso calc R 1 . .
    C C35 0.0346(4) 0.8641(2) 0.3029(2) 0.0384(9) Uani d . 1 . .
    C C36 0.0482(5) 0.9481(2) 0.3087(2) 0.0618(13) Uani d . 1 . .
    H H36A -0.0328 0.9697 0.3319 0.093 Uiso calc R 1 . .
    H H36B 0.0629 0.9802 0.2586 0.093 Uiso calc R 1 . .
    H H36C 0.1232 0.9478 0.3393 0.093 Uiso calc R 1 . .
    C C37 -0.0761(5) 0.8674(3) 0.2496(2) 0.0575(12) Uani d . 1 . .
    H H37A -0.0823 0.8149 0.2422 0.086 Uiso calc R 1 . .
    H H37B -0.0567 0.9020 0.2015 0.086 Uiso calc R 1 . .
    H H37C -0.1600 0.8875 0.2712 0.086 Uiso calc R 1 . .
    C C38 0.1659(4) 0.8317(3) 0.2707(2) 0.0561(11) Uani d . 1 . .
    H H38A 0.2371 0.8342 0.3029 0.084 Uiso calc R 1 . .
    H H38B 0.1829 0.8628 0.2204 0.084 Uiso calc R 1 . .
    H H38C 0.1620 0.7773 0.2682 0.084 Uiso calc R 1 . .
    C C39 -0.0354(3) 0.8352(2) 0.5834(2) 0.0322(8) Uani d . 1 . .
    C C40 -0.1380(4) 0.9075(2) 0.5728(3) 0.0497(11) Uani d . 1 . .
    H H40A -0.1147 0.9451 0.5273 0.075 Uiso calc R 1 . .
    H H40B -0.1395 0.9316 0.6159 0.075 Uiso calc R 1 . .
    H H40C -0.2253 0.8921 0.5683 0.075 Uiso calc R 1 . .
    C C41 0.1010(4) 0.8604(2) 0.5890(2) 0.0409(9) Uani d . 1 . .
    H H41A 0.1676 0.8148 0.5944 0.061 Uiso calc R 1 . .
    H H41B 0.1006 0.8838 0.6325 0.061 Uiso calc R 1 . .
    H H41C 0.1219 0.8989 0.5436 0.061 Uiso calc R 1 . .
    C C42 -0.0708(5) 0.7789(2) 0.6562(2) 0.0496(11) Uani d . 1 . .
    H H42A -0.1592 0.7640 0.6536 0.074 Uiso calc R 1 . .
    H H42B -0.0695 0.8045 0.6982 0.074 Uiso calc R 1 . .
    H H42C -0.0065 0.7321 0.6637 0.074 Uiso calc R 1 . .
    C C43 0.0734(5) 0.6803(3) 0.1423(3) 0.0660(13) Uani d U 1 . .
    H H43A 0.1706 0.6785 0.1360 0.079 Uiso calc R 1 . .
    H H43B 0.0413 0.7161 0.1757 0.079 Uiso calc R 1 . .
    C C44 0.0120(7) 0.7071(4) 0.0691(3) 0.106(2) Uani d U 1 . .
    H H44A -0.0447 0.7572 0.0670 0.128 Uiso calc R 1 . .
    H H44B 0.0805 0.7147 0.0282 0.128 Uiso calc R 1 . .
    C C45 -0.0673(7) 0.6455(5) 0.0621(4) 0.112(2) Uani d U 1 . .
    H H45A -0.0209 0.6125 0.0294 0.135 Uiso calc R 1 . .
    H H45B -0.1539 0.6683 0.0413 0.135 Uiso calc R 1 . .
    C C46 -0.0841(5) 0.5992(3) 0.1404(4) 0.0826(17) Uani d U 1 . .
    H H46A -0.1608 0.6225 0.1669 0.099 Uiso calc R 1 . .
    H H46B -0.0964 0.5445 0.1408 0.099 Uiso calc R 1 . .
loop_
    _atom_site_aniso_label
    _atom_site_aniso_U_11
    _atom_site_aniso_U_22
    _atom_site_aniso_U_33
    _atom_site_aniso_U_12
    _atom_site_aniso_U_13
    _atom_site_aniso_U_23
    Sm1 0.02691(10) 0.02751(10) 0.02159(10) -0.00187(7) -0.00170(7) -0.00708(7)
    Cl1 0.0316(4) 0.0573(6) 0.0482(5) 0.0004(4) -0.0091(4) -0.0332(5)
    Cl2 0.0455(5) 0.0389(5) 0.0300(5) -0.0132(4) 0.0076(4) -0.0033(4)
    Cl3 0.0448(5) 0.0655(7) 0.0602(7) -0.0075(5) -0.0042(5) -0.0441(6)
    Cl4 0.0286(4) 0.0490(5) 0.0344(5) -0.0044(4) 0.0039(4) -0.0136(4)
    Cl5 0.0324(4) 0.0363(5) 0.0263(4) 0.0023(4) -0.0007(3) -0.0018(3)
    O1 0.0477(16) 0.0485(16) 0.0253(13) 0.0031(12) -0.0005(11) -0.0126(11)
    O2 0.0451(15) 0.0405(15) 0.0331(14) -0.0058(12) 0.0042(11) -0.0185(11)
    O3 0.0542(17) 0.0378(15) 0.0549(18) 0.0029(13) -0.0158(14) 0.0020(13)
    N1 0.0287(14) 0.0289(15) 0.0275(15) -0.0038(12) -0.0045(12) -0.0100(11)
    N2 0.0308(15) 0.0393(17) 0.0280(15) -0.0036(13) -0.0025(12) -0.0116(13)
    N3 0.0344(15) 0.0203(13) 0.0270(15) -0.0060(12) -0.0034(12) -0.0063(11)
    N4 0.0334(15) 0.0289(15) 0.0279(15) -0.0066(12) -0.0017(12) -0.0087(12)
    C1 0.0274(17) 0.0343(18) 0.0222(16) 0.0022(14) -0.0018(13) -0.0095(14)
    C2 0.0322(18) 0.0289(18) 0.0314(19) -0.0023(15) 0.0009(15) -0.0015(14)
    C3 0.038(2) 0.0291(18) 0.040(2) -0.0082(16) 0.0028(16) -0.0121(15)
    C4 0.0285(17) 0.0353(19) 0.0329(19) -0.0039(15) 0.0003(14) -0.0135(15)
    C5 0.0298(17) 0.0347(19) 0.0263(17) -0.0071(15) 0.0009(14) -0.0088(14)
    C6 0.0255(16) 0.0311(18) 0.0290(18) -0.0009(14) -0.0073(14) -0.0093(14)
    C7 0.0313(18) 0.0326(18) 0.0291(18) -0.0022(15) -0.0091(14) -0.0103(14)
    C8 0.0257(17) 0.0390(19) 0.0293(18) -0.0045(15) -0.0016(14) -0.0127(15)
    C9 0.0336(19) 0.055(2) 0.0280(19) -0.0060(18) 0.0051(15) -0.0138(17)
    C10 0.0300(19) 0.064(3) 0.0293(19) -0.0111(18) 0.0011(15) -0.0120(18)
    C11 0.0314(19) 0.063(3) 0.032(2) -0.0049(18) -0.0089(16) -0.0187(18)
    C12 0.068(3) 0.059(3) 0.036(2) 0.006(2) -0.018(2) -0.009(2)
    C13 0.039(2) 0.064(3) 0.049(2) -0.006(2) -0.0100(18) -0.031(2)
    C14 0.057(3) 0.040(2) 0.038(2) -0.0143(19) 0.0073(19) -0.0015(17)
    C15 0.100(4) 0.045(3) 0.064(3) -0.034(3) 0.026(3) -0.006(2)
    C16 0.051(2) 0.068(3) 0.043(2) -0.023(2) 0.0135(19) -0.006(2)
    C17 0.076(3) 0.059(3) 0.049(3) -0.010(3) -0.004(2) 0.015(2)
    C18 0.047(2) 0.045(2) 0.038(2) -0.0101(18) 0.0055(17) -0.0205(17)
    C19 0.124(5) 0.058(3) 0.069(3) 0.004(3) 0.036(3) -0.025(3)
    C20 0.114(5) 0.074(3) 0.044(3) -0.022(3) 0.023(3) -0.025(2)
    C21 0.073(4) 0.214(8) 0.076(4) -0.016(5) -0.003(3) -0.093(5)
    C22 0.0245(16) 0.0288(17) 0.0296(18) -0.0026(14) 0.0030(14) -0.0108(14)
    C23 0.0261(17) 0.0308(18) 0.0334(19) -0.0058(14) 0.0005(14) -0.0068(14)
    C24 0.0301(17) 0.0215(16) 0.039(2) -0.0045(14) 0.0008(15) -0.0091(14)
    C25 0.0221(16) 0.0245(16) 0.0344(18) -0.0013(13) -0.0016(14) -0.0102(14)
    C26 0.0216(15) 0.0270(17) 0.0263(17) -0.0015(13) -0.0001(13) -0.0051(13)
    C27 0.0225(16) 0.0253(17) 0.0350(19) -0.0004(13) -0.0040(14) -0.0101(14)
    C28 0.0279(17) 0.0243(17) 0.0347(19) -0.0017(14) -0.0037(14) -0.0084(14)
    C29 0.0363(19) 0.0267(17) 0.0237(17) -0.0036(14) -0.0031(14) -0.0085(13)
    C30 0.041(2) 0.0348(19) 0.0245(18) -0.0092(16) -0.0002(15) -0.0096(14)
    C31 0.041(2) 0.038(2) 0.0252(18) -0.0090(16) -0.0018(15) -0.0068(15)
    C32 0.0325(19) 0.050(2) 0.036(2) -0.0058(17) 0.0013(16) -0.0195(17)
    C33 0.034(2) 0.036(2) 0.075(3) -0.0008(17) -0.004(2) -0.021(2)
    C34 0.049(2) 0.049(2) 0.050(3) -0.012(2) 0.017(2) -0.0042(19)
    C35 0.047(2) 0.037(2) 0.0304(19) -0.0135(17) 0.0014(16) -0.0028(15)
    C36 0.099(4) 0.041(2) 0.044(2) -0.026(3) 0.011(2) -0.0002(19)
    C37 0.070(3) 0.057(3) 0.042(2) -0.008(2) -0.011(2) 0.002(2)
    C38 0.053(3) 0.070(3) 0.045(2) -0.019(2) 0.013(2) -0.009(2)
    C39 0.0322(18) 0.0303(18) 0.038(2) -0.0067(15) 0.0005(15) -0.0150(15)
    C40 0.042(2) 0.047(2) 0.070(3) 0.0010(19) -0.001(2) -0.037(2)
    C41 0.041(2) 0.044(2) 0.044(2) -0.0092(18) -0.0072(17) -0.0181(18)
    C42 0.069(3) 0.054(3) 0.035(2) -0.028(2) 0.008(2) -0.0187(19)
    C43 0.082(3) 0.037(2) 0.072(3) 0.006(2) -0.018(3) 0.000(2)
    C44 0.090(4) 0.127(6) 0.066(4) 0.017(4) 0.000(3) 0.038(4)
    C45 0.091(4) 0.167(7) 0.075(4) 0.021(5) -0.050(4) -0.024(4)
    C46 0.050(3) 0.069(3) 0.126(5) 0.013(3) -0.037(3) -0.015(3)
_geom_special_details
;
All esds (except the esd in the dihedral angle between two l.s. planes) are
estimated using the full covariance matrix. The cell esds are taken into
account individually in the estimation of esds in distances, angles and
torsion angles; correlations between esds in cell parameters are only used
when they are defined by crystal symmetry. An approximate (isotropic)
treatment of cell esds is used for estimating esds involving l.s. planes.
;
loop_
    _geom_bond_atom_site_label_1
    _geom_bond_atom_site_label_2
    _geom_bond_site_symmetry_2
    _geom_bond_distance
    _geom_bond_publ_flag
    Sm1 O3 . 2.453(3) ?
    Sm1 Cl5 . 2.6546(9) ?
    Sm1 Cl4 . 2.6549(9) ?
    Sm1 Cl2 . 2.6698(9) ?
    Sm1 Cl3 . 2.6789(9) ?
    Sm1 Cl1 . 2.7095(9) ?
    O1 C1 . 1.377(4) ?
    O1 H1 . 0.8400 ?
    O2 C22 . 1.388(4) ?
    O2 H2 . 0.8400 ?
    O3 C46 . 1.425(5) ?
    O3 C43 . 1.443(5) ?
    N1 C8 . 1.319(4) ?
    N1 C9 . 1.379(4) ?
    N1 C7 . 1.482(4) ?
    N2 C8 . 1.331(4) ?
    N2 C10 . 1.372(4) ?
    N2 C11 . 1.487(4) ?
    N3 C29 . 1.326(4) ?
    N3 C30 . 1.374(4) ?
    N3 C28 . 1.481(4) ?
    N4 C29 . 1.330(4) ?
    N4 C31 . 1.382(4) ?
    N4 C32 . 1.492(4) ?
    C1 C6 . 1.386(5) ?
    C1 C2 . 1.406(5) ?
    C2 C3 . 1.388(5) ?
    C2 C14 . 1.537(5) ?
    C3 C4 . 1.403(5) ?
    C3 H3 . 0.9500 ?
    C4 C5 . 1.377(5) ?
    C4 C18 . 1.522(5) ?
    C5 C6 . 1.394(5) ?
    C5 H5 . 0.9500 ?
    C6 C7 . 1.516(4) ?
    C7 H7A . 0.9900 ?
    C7 H7B . 0.9900 ?
    C8 H8 . 0.9500 ?
    C9 C10 . 1.344(5) ?
    C9 H9 . 0.9500 ?
    C10 H10 . 0.9500 ?
    C11 C12 . 1.510(6) ?
    C11 C13 . 1.520(5) ?
    C11 H11 . 1.0000 ?
    C12 H12A . 0.9800 ?
    C12 H12B . 0.9800 ?
    C12 H12C . 0.9800 ?
    C13 H13A . 0.9800 ?
    C13 H13B . 0.9800 ?
    C13 H13C . 0.9800 ?
    C14 C17 . 1.526(6) ?
    C14 C16 . 1.538(6) ?
    C14 C15 . 1.539(6) ?
    C15 H15A . 0.9800 ?
    C15 H15B . 0.9800 ?
    C15 H15C . 0.9800 ?
    C16 H16A . 0.9800 ?
    C16 H16B . 0.9800 ?
    C16 H16C . 0.9800 ?
    C17 H17A . 0.9800 ?
    C17 H17B . 0.9800 ?
    C17 H17C . 0.9800 ?
    C18 C20 . 1.514(6) ?
    C18 C19 . 1.521(6) ?
    C18 C21 . 1.526(6) ?
    C19 H19A . 0.9800 ?
    C19 H19B . 0.9800 ?
    C19 H19C . 0.9800 ?
    C20 H20A . 0.9800 ?
    C20 H20B . 0.9800 ?
    C20 H20C . 0.9800 ?
    C21 H21A . 0.9800 ?
    C21 H21B . 0.9800 ?
    C21 H21C . 0.9800 ?
    C22 C27 . 1.398(5) ?
    C22 C23 . 1.404(5) ?
    C23 C24 . 1.394(5) ?
    C23 C35 . 1.539(5) ?
    C24 C25 . 1.388(5) ?
    C24 H24 . 0.9500 ?
    C25 C26 . 1.389(4) ?
    C25 C39 . 1.526(4) ?
    C26 C27 . 1.387(4) ?
    C26 H26 . 0.9500 ?
    C27 C28 . 1.512(4) ?
    C28 H28A . 0.9900 ?
    C28 H28B . 0.9900 ?
    C29 H29 . 0.9500 ?
    C30 C31 . 1.358(5) ?
    C30 H30 . 0.9500 ?
    C31 H31 . 0.9500 ?
    C32 C33 . 1.506(5) ?
    C32 C34 . 1.513(5) ?
    C32 H32 . 1.0000 ?
    C33 H33A . 0.9800 ?
    C33 H33B . 0.9800 ?
    C33 H33C . 0.9800 ?
    C34 H34A . 0.9800 ?
    C34 H34B . 0.9800 ?
    C34 H34C . 0.9800 ?
    C35 C38 . 1.528(6) ?
    C35 C37 . 1.534(6) ?
    C35 C36 . 1.537(5) ?
    C36 H36A . 0.9800 ?
    C36 H36B . 0.9800 ?
    C36 H36C . 0.9800 ?
    C37 H37A . 0.9800 ?
    C37 H37B . 0.9800 ?
    C37 H37C . 0.9800 ?
    C38 H38A . 0.9800 ?
    C38 H38B . 0.9800 ?
    C38 H38C . 0.9800 ?
    C39 C42 . 1.529(5) ?
    C39 C41 . 1.533(5) ?
    C39 C40 . 1.535(5) ?
    C40 H40A . 0.9800 ?
    C40 H40B . 0.9800 ?
    C40 H40C . 0.9800 ?
    C41 H41A . 0.9800 ?
    C41 H41B . 0.9800 ?
    C41 H41C . 0.9800 ?
    C42 H42A . 0.9800 ?
    C42 H42B . 0.9800 ?
    C42 H42C . 0.9800 ?
    C43 C44 . 1.478(7) ?
    C43 H43A . 0.9900 ?
    C43 H43B . 0.9900 ?
    C44 C45 . 1.470(10) ?
    C44 H44A . 0.9900 ?
    C44 H44B . 0.9900 ?
    C45 C46 . 1.496(9) ?
    C45 H45A . 0.9900 ?
    C45 H45B . 0.9900 ?
    C46 H46A . 0.9900 ?
    C46 H46B . 0.9900 ?
loop_
    _geom_angle_atom_site_label_1
    _geom_angle_atom_site_label_2
    _geom_angle_atom_site_label_3
    _geom_angle_site_symmetry_1
    _geom_angle_site_symmetry_3
    _geom_angle
    _geom_angle_publ_flag
    O3 Sm1 Cl5 . . 175.06(7) ?
    O3 Sm1 Cl4 . . 86.67(7) ?
    Cl5 Sm1 Cl4 . . 96.65(3) ?
    O3 Sm1 Cl2 . . 84.24(7) ?
    Cl5 Sm1 Cl2 . . 92.66(3) ?
    Cl4 Sm1 Cl2 . . 170.17(3) ?
    O3 Sm1 Cl3 . . 88.66(7) ?
    Cl5 Sm1 Cl3 . . 95.11(3) ?
    Cl4 Sm1 Cl3 . . 87.62(3) ?
    Cl2 Sm1 Cl3 . . 88.43(3) ?
    O3 Sm1 Cl1 . . 84.52(7) ?
    Cl5 Sm1 Cl1 . . 91.62(3) ?
    Cl4 Sm1 Cl1 . . 93.39(3) ?
    Cl2 Sm1 Cl1 . . 89.47(3) ?
    Cl3 Sm1 Cl1 . . 173.03(3) ?
    C1 O1 H1 . . 109.5 ?
    C22 O2 H2 . . 109.5 ?
    C46 O3 C43 . . 106.3(3) ?
    C46 O3 Sm1 . . 125.8(3) ?
    C43 O3 Sm1 . . 126.5(3) ?
    C8 N1 C9 . . 108.5(3) ?
    C8 N1 C7 . . 125.8(3) ?
    C9 N1 C7 . . 125.4(3) ?
    C8 N2 C10 . . 108.3(3) ?
    C8 N2 C11 . . 126.2(3) ?
    C10 N2 C11 . . 125.2(3) ?
    C29 N3 C30 . . 108.4(3) ?
    C29 N3 C28 . . 124.4(3) ?
    C30 N3 C28 . . 126.8(3) ?
    C29 N4 C31 . . 108.3(3) ?
    C29 N4 C32 . . 124.2(3) ?
    C31 N4 C32 . . 127.6(3) ?
    O1 C1 C6 . . 119.5(3) ?
    O1 C1 C2 . . 119.9(3) ?
    C6 C1 C2 . . 120.5(3) ?
    C3 C2 C1 . . 116.6(3) ?
    C3 C2 C14 . . 121.5(3) ?
    C1 C2 C14 . . 121.8(3) ?
    C2 C3 C4 . . 124.3(3) ?
    C2 C3 H3 . . 117.8 ?
    C4 C3 H3 . . 117.8 ?
    C5 C4 C3 . . 116.8(3) ?
    C5 C4 C18 . . 122.6(3) ?
    C3 C4 C18 . . 120.6(3) ?
    C4 C5 C6 . . 121.2(3) ?
    C4 C5 H5 . . 119.4 ?
    C6 C5 H5 . . 119.4 ?
    C1 C6 C5 . . 120.5(3) ?
    C1 C6 C7 . . 120.3(3) ?
    C5 C6 C7 . . 119.2(3) ?
    N1 C7 C6 . . 113.9(3) ?
    N1 C7 H7A . . 108.8 ?
    C6 C7 H7A . . 108.8 ?
    N1 C7 H7B . . 108.8 ?
    C6 C7 H7B . . 108.8 ?
    H7A C7 H7B . . 107.7 ?
    N1 C8 N2 . . 108.9(3) ?
    N1 C8 H8 . . 125.6 ?
    N2 C8 H8 . . 125.6 ?
    C10 C9 N1 . . 107.0(3) ?
    C10 C9 H9 . . 126.5 ?
    N1 C9 H9 . . 126.5 ?
    C9 C10 N2 . . 107.3(3) ?
    C9 C10 H10 . . 126.3 ?
    N2 C10 H10 . . 126.3 ?
    N2 C11 C12 . . 110.0(3) ?
    N2 C11 C13 . . 109.6(3) ?
    C12 C11 C13 . . 112.1(3) ?
    N2 C11 H11 . . 108.3 ?
    C12 C11 H11 . . 108.3 ?
    C13 C11 H11 . . 108.3 ?
    C11 C12 H12A . . 109.5 ?
    C11 C12 H12B . . 109.5 ?
    H12A C12 H12B . . 109.5 ?
    C11 C12 H12C . . 109.5 ?
    H12A C12 H12C . . 109.5 ?
    H12B C12 H12C . . 109.5 ?
    C11 C13 H13A . . 109.5 ?
    C11 C13 H13B . . 109.5 ?
    H13A C13 H13B . . 109.5 ?
    C11 C13 H13C . . 109.5 ?
    H13A C13 H13C . . 109.5 ?
    H13B C13 H13C . . 109.5 ?
    C17 C14 C2 . . 111.0(3) ?
    C17 C14 C16 . . 110.2(4) ?
    C2 C14 C16 . . 109.4(3) ?
    C17 C14 C15 . . 107.9(4) ?
    C2 C14 C15 . . 111.0(3) ?
    C16 C14 C15 . . 107.2(4) ?
    C14 C15 H15A . . 109.5 ?
    C14 C15 H15B . . 109.5 ?
    H15A C15 H15B . . 109.5 ?
    C14 C15 H15C . . 109.5 ?
    H15A C15 H15C . . 109.5 ?
    H15B C15 H15C . . 109.5 ?
    C14 C16 H16A . . 109.5 ?
    C14 C16 H16B . . 109.5 ?
    H16A C16 H16B . . 109.5 ?
    C14 C16 H16C . . 109.5 ?
    H16A C16 H16C . . 109.5 ?
    H16B C16 H16C . . 109.5 ?
    C14 C17 H17A . . 109.5 ?
    C14 C17 H17B . . 109.5 ?
    H17A C17 H17B . . 109.5 ?
    C14 C17 H17C . . 109.5 ?
    H17A C17 H17C . . 109.5 ?
    H17B C17 H17C . . 109.5 ?
    C20 C18 C19 . . 108.1(4) ?
    C20 C18 C4 . . 113.3(3) ?
    C19 C18 C4 . . 111.2(3) ?
    C20 C18 C21 . . 106.7(5) ?
    C19 C18 C21 . . 108.2(5) ?
    C4 C18 C21 . . 109.1(3) ?
    C18 C19 H19A . . 109.5 ?
    C18 C19 H19B . . 109.5 ?
    H19A C19 H19B . . 109.5 ?
    C18 C19 H19C . . 109.5 ?
    H19A C19 H19C . . 109.5 ?
    H19B C19 H19C . . 109.5 ?
    C18 C20 H20A . . 109.5 ?
    C18 C20 H20B . . 109.5 ?
    H20A C20 H20B . . 109.5 ?
    C18 C20 H20C . . 109.5 ?
    H20A C20 H20C . . 109.5 ?
    H20B C20 H20C . . 109.5 ?
    C18 C21 H21A . . 109.5 ?
    C18 C21 H21B . . 109.5 ?
    H21A C21 H21B . . 109.5 ?
    C18 C21 H21C . . 109.5 ?
    H21A C21 H21C . . 109.5 ?
    H21B C21 H21C . . 109.5 ?
    O2 C22 C27 . . 118.7(3) ?
    O2 C22 C23 . . 120.3(3) ?
    C27 C22 C23 . . 120.9(3) ?
    C24 C23 C22 . . 116.2(3) ?
    C24 C23 C35 . . 121.7(3) ?
    C22 C23 C35 . . 122.0(3) ?
    C25 C24 C23 . . 124.6(3) ?
    C25 C24 H24 . . 117.7 ?
    C23 C24 H24 . . 117.7 ?
    C24 C25 C26 . . 117.0(3) ?
    C24 C25 C39 . . 119.6(3) ?
    C26 C25 C39 . . 123.4(3) ?
    C27 C26 C25 . . 121.3(3) ?
    C27 C26 H26 . . 119.4 ?
    C25 C26 H26 . . 119.4 ?
    C26 C27 C22 . . 119.9(3) ?
    C26 C27 C28 . . 119.4(3) ?
    C22 C27 C28 . . 120.6(3) ?
    N3 C28 C27 . . 109.9(3) ?
    N3 C28 H28A . . 109.7 ?
    C27 C28 H28A . . 109.7 ?
    N3 C28 H28B . . 109.7 ?
    C27 C28 H28B . . 109.7 ?
    H28A C28 H28B . . 108.2 ?
    N3 C29 N4 . . 109.3(3) ?
    N3 C29 H29 . . 125.4 ?
    N4 C29 H29 . . 125.4 ?
    C31 C30 N3 . . 107.4(3) ?
    C31 C30 H30 . . 126.3 ?
    N3 C30 H30 . . 126.3 ?
    C30 C31 N4 . . 106.7(3) ?
    C30 C31 H31 . . 126.6 ?
    N4 C31 H31 . . 126.6 ?
    N4 C32 C33 . . 110.5(3) ?
    N4 C32 C34 . . 109.6(3) ?
    C33 C32 C34 . . 112.4(3) ?
    N4 C32 H32 . . 108.1 ?
    C33 C32 H32 . . 108.1 ?
    C34 C32 H32 . . 108.1 ?
    C32 C33 H33A . . 109.5 ?
    C32 C33 H33B . . 109.5 ?
    H33A C33 H33B . . 109.5 ?
    C32 C33 H33C . . 109.5 ?
    H33A C33 H33C . . 109.5 ?
    H33B C33 H33C . . 109.5 ?
    C32 C34 H34A . . 109.5 ?
    C32 C34 H34B . . 109.5 ?
    H34A C34 H34B . . 109.5 ?
    C32 C34 H34C . . 109.5 ?
    H34A C34 H34C . . 109.5 ?
    H34B C34 H34C . . 109.5 ?
    C38 C35 C37 . . 110.2(3) ?
    C38 C35 C36 . . 107.2(3) ?
    C37 C35 C36 . . 108.0(4) ?
    C38 C35 C23 . . 110.2(3) ?
    C37 C35 C23 . . 109.8(3) ?
    C36 C35 C23 . . 111.4(3) ?
    C35 C36 H36A . . 109.5 ?
    C35 C36 H36B . . 109.5 ?
    H36A C36 H36B . . 109.5 ?
    C35 C36 H36C . . 109.5 ?
    H36A C36 H36C . . 109.5 ?
    H36B C36 H36C . . 109.5 ?
    C35 C37 H37A . . 109.5 ?
    C35 C37 H37B . . 109.5 ?
    H37A C37 H37B . . 109.5 ?
    C35 C37 H37C . . 109.5 ?
    H37A C37 H37C . . 109.5 ?
    H37B C37 H37C . . 109.5 ?
    C35 C38 H38A . . 109.5 ?
    C35 C38 H38B . . 109.5 ?
    H38A C38 H38B . . 109.5 ?
    C35 C38 H38C . . 109.5 ?
    H38A C38 H38C . . 109.5 ?
    H38B C38 H38C . . 109.5 ?
    C25 C39 C42 . . 111.8(3) ?
    C25 C39 C41 . . 109.0(3) ?
    C42 C39 C41 . . 109.2(3) ?
    C25 C39 C40 . . 109.5(3) ?
    C42 C39 C40 . . 108.5(3) ?
    C41 C39 C40 . . 108.9(3) ?
    C39 C40 H40A . . 109.5 ?
    C39 C40 H40B . . 109.5 ?
    H40A C40 H40B . . 109.5 ?
    C39 C40 H40C . . 109.5 ?
    H40A C40 H40C . . 109.5 ?
    H40B C40 H40C . . 109.5 ?
    C39 C41 H41A . . 109.5 ?
    C39 C41 H41B . . 109.5 ?
    H41A C41 H41B . . 109.5 ?
    C39 C41 H41C . . 109.5 ?
    H41A C41 H41C . . 109.5 ?
    H41B C41 H41C . . 109.5 ?
    C39 C42 H42A . . 109.5 ?
    C39 C42 H42B . . 109.5 ?
    H42A C42 H42B . . 109.5 ?
    C39 C42 H42C . . 109.5 ?
    H42A C42 H42C . . 109.5 ?
    H42B C42 H42C . . 109.5 ?
    O3 C43 C44 . . 106.5(5) ?
    O3 C43 H43A . . 110.4 ?
    C44 C43 H43A . . 110.4 ?
    O3 C43 H43B . . 110.4 ?
    C44 C43 H43B . . 110.4 ?
    H43A C43 H43B . . 108.6 ?
    C45 C44 C43 . . 106.0(5) ?
    C45 C44 H44A . . 110.5 ?
    C43 C44 H44A . . 110.5 ?
    C45 C44 H44B . . 110.5 ?
    C43 C44 H44B . . 110.5 ?
    H44A C44 H44B . . 108.7 ?
    C44 C45 C46 . . 104.4(5) ?
    C44 C45 H45A . . 110.9 ?
    C46 C45 H45A . . 110.9 ?
    C44 C45 H45B . . 110.9 ?
    C46 C45 H45B . . 110.9 ?
    H45A C45 H45B . . 108.9 ?
    O3 C46 C45 . . 103.6(5) ?
    O3 C46 H46A . . 111.0 ?
    C45 C46 H46A . . 111.0 ?
    O3 C46 H46B . . 111.0 ?
    C45 C46 H46B . . 111.0 ?
    H46A C46 H46B . . 109.0 ?
loop_
    _geom_torsion_atom_site_label_1
    _geom_torsion_atom_site_label_2
    _geom_torsion_atom_site_label_3
    _geom_torsion_atom_site_label_4
    _geom_torsion_site_symmetry_1
    _geom_torsion_site_symmetry_2
    _geom_torsion_site_symmetry_3
    _geom_torsion_site_symmetry_4
    _geom_torsion
    _geom_torsion_publ_flag
    Cl4 Sm1 O3 C46 . . . . -59.2(4) ?
    Cl2 Sm1 O3 C46 . . . . 124.6(4) ?
    Cl3 Sm1 O3 C46 . . . . -146.9(4) ?
    Cl1 Sm1 O3 C46 . . . . 34.5(4) ?
    Cl4 Sm1 O3 C43 . . . . 136.1(3) ?
    Cl2 Sm1 O3 C43 . . . . -40.1(3) ?
    Cl3 Sm1 O3 C43 . . . . 48.4(3) ?
    Cl1 Sm1 O3 C43 . . . . -130.1(3) ?
    O1 C1 C2 C3 . . . . -174.0(3) ?
    C6 C1 C2 C3 . . . . 2.2(5) ?
    O1 C1 C2 C14 . . . . 7.5(5) ?
    C6 C1 C2 C14 . . . . -176.3(3) ?
    C1 C2 C3 C4 . . . . -1.7(5) ?
    C14 C2 C3 C4 . . . . 176.8(3) ?
    C2 C3 C4 C5 . . . . 0.4(5) ?
    C2 C3 C4 C18 . . . . 179.8(3) ?
    C3 C4 C5 C6 . . . . 0.5(5) ?
    C18 C4 C5 C6 . . . . -178.9(3) ?
    O1 C1 C6 C5 . . . . 174.8(3) ?
    C2 C1 C6 C5 . . . . -1.5(5) ?
    O1 C1 C6 C7 . . . . -7.4(5) ?
    C2 C1 C6 C7 . . . . 176.4(3) ?
    C4 C5 C6 C1 . . . . 0.1(5) ?
    C4 C5 C6 C7 . . . . -177.8(3) ?
    C8 N1 C7 C6 . . . . -98.4(4) ?
    C9 N1 C7 C6 . . . . 88.8(4) ?
    C1 C6 C7 N1 . . . . 82.3(4) ?
    C5 C6 C7 N1 . . . . -99.8(4) ?
    C9 N1 C8 N2 . . . . 0.4(4) ?
    C7 N1 C8 N2 . . . . -173.3(3) ?
    C10 N2 C8 N1 . . . . -0.3(4) ?
    C11 N2 C8 N1 . . . . 172.8(3) ?
    C8 N1 C9 C10 . . . . -0.4(4) ?
    C7 N1 C9 C10 . . . . 173.4(3) ?
    N1 C9 C10 N2 . . . . 0.2(4) ?
    C8 N2 C10 C9 . . . . 0.1(4) ?
    C11 N2 C10 C9 . . . . -173.1(3) ?
    C8 N2 C11 C12 . . . . 65.0(5) ?
    C10 N2 C11 C12 . . . . -123.0(4) ?
    C8 N2 C11 C13 . . . . -58.7(5) ?
    C10 N2 C11 C13 . . . . 113.3(4) ?
    C3 C2 C14 C17 . . . . 120.4(4) ?
    C1 C2 C14 C17 . . . . -61.2(5) ?
    C3 C2 C14 C16 . . . . -117.7(4) ?
    C1 C2 C14 C16 . . . . 60.7(5) ?
    C3 C2 C14 C15 . . . . 0.4(5) ?
    C1 C2 C14 C15 . . . . 178.8(4) ?
    C5 C4 C18 C20 . . . . 4.8(5) ?
    C3 C4 C18 C20 . . . . -174.6(4) ?
    C5 C4 C18 C19 . . . . 126.7(4) ?
    C3 C4 C18 C19 . . . . -52.7(5) ?
    C5 C4 C18 C21 . . . . -113.9(5) ?
    C3 C4 C18 C21 . . . . 66.7(5) ?
    O2 C22 C23 C24 . . . . 178.7(3) ?
    C27 C22 C23 C24 . . . . 2.4(5) ?
    O2 C22 C23 C35 . . . . -1.7(5) ?
    C27 C22 C23 C35 . . . . -178.0(3) ?
    C22 C23 C24 C25 . . . . -0.2(5) ?
    C35 C23 C24 C25 . . . . -179.8(3) ?
    C23 C24 C25 C26 . . . . -1.1(5) ?
    C23 C24 C25 C39 . . . . 179.3(3) ?
    C24 C25 C26 C27 . . . . 0.2(5) ?
    C39 C25 C26 C27 . . . . 179.8(3) ?
    C25 C26 C27 C22 . . . . 2.0(5) ?
    C25 C26 C27 C28 . . . . -174.2(3) ?
    O2 C22 C27 C26 . . . . -179.7(3) ?
    C23 C22 C27 C26 . . . . -3.3(5) ?
    O2 C22 C27 C28 . . . . -3.6(5) ?
    C23 C22 C27 C28 . . . . 172.8(3) ?
    C29 N3 C28 C27 . . . . -81.4(4) ?
    C30 N3 C28 C27 . . . . 90.7(4) ?
    C26 C27 C28 N3 . . . . 93.6(3) ?
    C22 C27 C28 N3 . . . . -82.5(4) ?
    C30 N3 C29 N4 . . . . 0.1(4) ?
    C28 N3 C29 N4 . . . . 173.5(3) ?
    C31 N4 C29 N3 . . . . 0.6(4) ?
    C32 N4 C29 N3 . . . . 179.7(3) ?
    C29 N3 C30 C31 . . . . -0.8(4) ?
    C28 N3 C30 C31 . . . . -173.9(3) ?
    N3 C30 C31 N4 . . . . 1.1(4) ?
    C29 N4 C31 C30 . . . . -1.0(4) ?
    C32 N4 C31 C30 . . . . 179.9(3) ?
    C29 N4 C32 C33 . . . . 135.9(3) ?
    C31 N4 C32 C33 . . . . -45.2(5) ?
    C29 N4 C32 C34 . . . . -99.8(4) ?
    C31 N4 C32 C34 . . . . 79.2(4) ?
    C24 C23 C35 C38 . . . . 115.0(4) ?
    C22 C23 C35 C38 . . . . -64.6(4) ?
    C24 C23 C35 C37 . . . . -123.5(4) ?
    C22 C23 C35 C37 . . . . 57.0(5) ?
    C24 C23 C35 C36 . . . . -3.9(5) ?
    C22 C23 C35 C36 . . . . 176.6(3) ?
    C24 C25 C39 C42 . . . . 179.0(3) ?
    C26 C25 C39 C42 . . . . -0.6(5) ?
    C24 C25 C39 C41 . . . . -60.2(4) ?
    C26 C25 C39 C41 . . . . 120.2(3) ?
    C24 C25 C39 C40 . . . . 58.8(4) ?
    C26 C25 C39 C40 . . . . -120.9(3) ?
    C46 O3 C43 C44 . . . . -25.1(6) ?
    Sm1 O3 C43 C44 . . . . 142.0(4) ?
    O3 C43 C44 C45 . . . . 3.5(7) ?
    C43 C44 C45 C46 . . . . 18.0(7) ?
    C43 O3 C46 C45 . . . . 36.1(6) ?
    Sm1 O3 C46 C45 . . . . -131.1(4) ?
    C44 C45 C46 O3 . . . . -33.3(7) ?
loop_
    _geom_hbond_atom_site_label_D
    _geom_hbond_atom_site_label_H
    _geom_hbond_atom_site_label_A
    _geom_hbond_site_symmetry_A
    _geom_hbond_distance_DH
    _geom_hbond_distance_HA
    _geom_hbond_distance_DA
    _geom_hbond_angle_DHA
    O1 H1 Cl1 . 0.84 2.30 3.143(3) 178.3
    O2 H2 Cl3 . 0.84 2.30 3.136(3) 174.3
    C29 H29 Cl5 2_566 0.95 2.54 3.486(3) 172.5
    C10 H10 Cl1 1_655 0.95 2.81 3.681(4) 152.7
    C9 H9 Cl2 2_665 0.95 2.64 3.476(4) 146.4
    C8 H8 Cl5 . 0.95 2.73 3.655(4) 164.2
    C5 H5 Cl2 2_665 0.95 2.84 3.736(3) 158.3
data_global
_journal_date_recd_electronic     2009-12-02
_journal_date_accepted     2010-05-13
_journal_name_full     'Acta Crystallographica, Section E'
_journal_year     2010
_journal_volume     66
_journal_issue      6
_journal_page_first     m683
_journal_page_last     m683
_journal_paper_category     QM
_journal_coeditor_code     VM2015
_publ_contact_author_name     'Zhiguo Wang'
_publ_contact_author_address
;
Department of Chemistry and Chemical Engineering, Mianyang Normal University,
 Mianyang 621000, People's Republic of China
;
_publ_contact_author_email     'wangzhiguo224865@163.com'
_publ_contact_author_fax     ?
_publ_contact_author_phone     ?
_publ_section_title
;
Bis[1-(3,5-di-<i>tert</i>-butyl-2-hydroxybenzyl)-3-isopropylimidazolium]
pentachlorido(tetrahydrofuran)samarate(III)--teterahydrofuran--toluene (1/1/1)
;
loop_
    _publ_author_name
    _publ_author_footnote
    _publ_author_address
    'Wang, Zhiguo' .
;
Department of Chemistry and Chemical Engineering, Mianyang Normal University,
Mianyang 621000, People's Republic of China
;
    'Liu, Siman' .
;
Department of Chemistry and Chemical Engineering, Mianyang Normal University,
Mianyang 621000, People's Republic of China
;
    'Bian, Qinquan' .
;
Department of Chemistry and Chemical Engineering, Mianyang Normal University,
Mianyang 621000, People's Republic of China
;
