# Supplementary material for: Bis[1-(3,5-di-tert-butyl-2-hydroxy­benz­yl)-3-isopropyl­imidazolium] penta­chlorido(tetra­hydro­furan)samarate(III)–tetrahydrofuran–toluene (1/1/1)
Source: Acta Crystallogr Sect E Struct Rep Online. 2010 May 22;66(Pt 6):m683. doi: 10.1107/S1600536810017678 (PMC2979468; doi:10.1107/S1600536810017678)
Supplement: Supplementary file 2 [file e-66-0m683-Isup2.hkl]

#
# h,k,l, Fc-squared, Fo-squared, sigma(Fo-squared) and status flag
#
data_I
_shelx_title '    shelxl in space group P -1'
_shelx_refln_list_code          4
_shelx_F_calc_maximum      261.20
_exptl_crystal_F_000      1098.00
_reflns_d_resolution_high  0.8300
 
loop_
 _symmetry_equiv_pos_as_xyz
 'x, y, z'
 '-x, -y, -z'
 
_cell_length_a    10.2252
_cell_length_b    17.6968
_cell_length_c    18.3806
_cell_angle_alpha  76.954
_cell_angle_beta   86.077
_cell_angle_gamma  82.789
 
_shelx_F_squared_multiplier     1.000
 
loop_
 _refln_index_h
 _refln_index_k
 _refln_index_l
 _refln_F_squared_calc
 _refln_F_squared_meas
 _refln_F_squared_sigma
 _refln_observed_status
   2   0   0      691.38      543.07     20.94 o
   3   0   0     7694.37     8736.12     87.05 o
   4   0   0      473.51      626.27     16.22 o
   5   0   0     1582.99     1732.44     40.21 o
   6   0   0     4427.31     4485.83     77.60 o
   7   0   0       23.49       17.73     21.12 o
   8   0   0     3973.99     4096.70     92.46 o
   9   0   0       15.63       33.54     14.06 o
  10   0   0      549.02      468.56     40.91 o
  11   0   0      630.71      613.24     66.98 o
  12   0   0     1304.56     1149.97     89.92 o
 -12   1   0      550.29      441.20     65.51 o
 -11   1   0     1286.59     1352.86    109.29 o
 -10   1   0      570.79      526.23     50.49 o
  -9   1   0      165.94      222.72     26.46 o
  -8   1   0     1383.72     1511.58     59.44 o
  -7   1   0      812.52      781.32     43.13 o
  -6   1   0     2273.60     2306.69     54.57 o
  -5   1   0     2432.40     1924.80     69.39 o
  -4   1   0     8108.03     7767.37     84.46 o
  -3   1   0    10434.31    11584.42    220.45 o
  -2   1   0     5828.88     5405.85     62.77 o
   2   1   0     5551.01     5658.33     71.96 o
   3   1   0     4352.39     6213.35     98.85 o
   4   1   0      503.63      658.56     16.15 o
   5   1   0     2579.86     2625.21     46.26 o
   6   1   0     2503.81     2427.04     71.52 o
   7   1   0      146.91      167.65     17.90 o
   8   1   0     4012.66     4197.04    127.65 o
   9   1   0     1204.29     1291.69     48.77 o
  10   1   0       23.50       25.88     21.18 o
  11   1   0      684.88      576.51     67.25 o
  12   1   0     1029.53      953.28     79.29 o
 -12   2   0       76.71        8.68     31.98 o
 -11   2   0     1357.49     1482.04    101.40 o
 -10   2   0       33.02       86.55     20.76 o
  -9   2   0      336.97      352.40     29.63 o
  -8   2   0       52.27       38.20     19.99 o
  -7   2   0      170.56      195.04     28.46 o
  -6   2   0     5407.06     5229.51     94.58 o
  -5   2   0     5923.33     5790.00     71.95 o
  -4   2   0     1078.11     1169.34     51.66 o
  -3   2   0    35648.87    37161.78    223.76 o
  -2   2   0    34379.68    34642.63    355.54 o
  -1   2   0    11852.65     8205.39     58.18 o
   2   2   0     5769.53     5160.01     96.54 o
   3   2   0     4256.92     5194.04    121.95 o
   4   2   0     3326.08     3387.88     62.97 o
   5   2   0     1529.26     1205.47     51.52 o
   6   2   0      964.43     1186.60     31.52 o
   7   2   0       39.86       37.65     18.54 o
   8   2   0     1520.30     1527.28     63.07 o
   9   2   0     5658.82     5656.93    113.03 o
  10   2   0      220.53      211.49     29.08 o
  11   2   0     1073.90     1000.92     86.86 o
  12   2   0      467.67      594.78     69.36 o
 -11   3   0     1334.38     1195.35    105.67 o
 -10   3   0      301.80      256.20     57.93 o
  -9   3   0      349.28      303.93     84.11 o
  -8   3   0       41.70       26.22     21.12 o
  -7   3   0      274.72      287.00     29.75 o
  -6   3   0    16752.88    17373.41    259.52 o
  -5   3   0    14159.34    14597.69    138.53 o
  -4   3   0      140.85       96.33     12.59 o
  -3   3   0     5527.70     4694.09     63.51 o
  -2   3   0    14380.62    15147.78    149.02 o
  -1   3   0    19441.32    20018.10    228.08 o
   0   3   0     6029.00    10267.79    159.48 o
   1   3   0     9215.13     4336.72     13.98 o
   2   3   0     1367.16     1664.27     43.43 o
   3   3   0     9689.79    10111.48     97.22 o
   4   3   0     5333.32     5263.76     92.96 o
   5   3   0     1094.56     1208.39     35.67 o
   6   3   0     2625.53     2676.75     58.47 o
   7   3   0      359.35      427.21     31.35 o
   8   3   0     1383.20     1427.96     56.58 o
   9   3   0     7380.37     7516.87    124.31 o
  10   3   0      236.65      232.62     28.89 o
  11   3   0     1417.43     1474.50    108.42 o
  12   3   0      206.27      211.67     93.78 o
 -11   4   0      547.57      541.91     70.57 o
 -10   4   0      155.57      124.42     23.65 o
  -9   4   0     1251.12     1273.27     79.01 o
  -8   4   0      629.13      536.11     52.11 o
  -7   4   0       61.01       37.76     20.81 o
  -6   4   0    15152.51    16068.82    218.07 o
  -5   4   0    10779.21    10931.06    126.07 o
  -4   4   0      985.64     1080.91     37.22 o
  -3   4   0     8882.74     8707.28    136.93 o
  -2   4   0     5726.88     5829.51     99.73 o
  -1   4   0     8367.84     9774.14    112.82 o
   0   4   0     6049.28     9092.84    159.63 o
   1   4   0      714.08     1986.11     94.52 o
   2   4   0     2065.88     1619.38     13.45 o
   3   4   0     1639.07     1122.56     14.48 o
   4   4   0      741.03      720.53    123.35 o
   5   4   0     7318.17     7486.43     97.85 o
   6   4   0     4745.96     4787.99    106.71 o
   7   4   0       15.38        3.98     20.03 o
   8   4   0     1737.18     1664.34     54.03 o
   9   4   0    10795.08    10903.23    321.49 o
  10   4   0      255.62      252.19     38.51 o
  11   4   0     1054.07     1071.80     97.01 o
  12   4   0      200.44      116.13     48.63 o
 -11   5   0      391.82      386.19     73.95 o
 -10   5   0      161.70      100.56     35.84 o
  -9   5   0     1469.32     1535.32    166.88 o
  -8   5   0     2801.56     2646.93     81.73 o
  -7   5   0      105.35      104.93     14.72 o
  -6   5   0    11329.86    11302.28    235.00 o
  -5   5   0     6597.37     6724.34     99.17 o
  -4   5   0      717.63      702.53     35.74 o
  -3   5   0     5317.76     5492.06     64.94 o
  -2   5   0     7668.62     7561.11    122.87 o
  -1   5   0     7978.07     8505.98     95.30 o
   0   5   0       41.17       54.60     26.24 o
   1   5   0     1067.84      699.23      8.13 o
   2   5   0     4455.22     6079.39    137.99 o
   3   5   0     8966.52    10249.65    161.42 o
   4   5   0     7077.29     7026.70     87.82 o
   5   5   0     5381.73     5471.58     78.42 o
   6   5   0     4539.66     4486.72     78.49 o
   7   5   0       95.93       59.35     27.14 o
   8   5   0      488.47      413.19     49.37 o
   9   5   0    10058.50    10116.10    163.68 o
  10   5   0      357.96      375.71     44.82 o
  11   5   0      465.07      582.29     73.60 o
  12   5   0      112.02       76.22     29.71 o
 -11   6   0      823.85      746.18     95.93 o
 -10   6   0      328.55      227.05     57.71 o
  -9   6   0     1074.72     1083.84     96.86 o
  -8   6   0     4845.26     4940.17    217.62 o
  -7   6   0      268.56      317.24     37.43 o
  -6   6   0     7184.61     7194.57    112.05 o
  -5   6   0     4074.36     4109.23     77.58 o
  -4   6   0     1011.00      981.61     41.08 o
  -3   6   0      587.91      637.99     25.53 o
  -2   6   0     4386.29     4038.38    111.14 o
  -1   6   0     8065.08     7463.13     72.72 o
   0   6   0     1716.86     1667.54     39.68 o
   1   6   0       75.62      183.09     14.99 o
   2   6   0     2826.21     2495.44     33.61 o
   3   6   0    12297.73    10846.26    133.68 o
   4   6   0     6090.65     5432.49    242.30 o
   5   6   0     6478.58     6841.69    108.90 o
   6   6   0     6577.74     6998.19    155.32 o
   7   6   0      859.56      814.98     31.13 o
   8   6   0      429.33      540.69     30.37 o
   9   6   0     4875.81     5014.11    136.59 o
  10   6   0      178.70      148.08     14.89 o
  11   6   0      341.79      239.35     47.96 o
  12   6   0      116.69      137.90     54.69 o
 -11   7   0      462.61      433.77     60.53 o
 -10   7   0       45.66        1.91     68.10 o
  -9   7   0      586.04      633.44     53.36 o
  -8   7   0     4973.87     4992.74    270.88 o
  -7   7   0       16.89        5.12     36.57 o
  -6   7   0     4980.31     5214.58    139.35 o
  -5   7   0     1237.32     1175.93     63.91 o
  -4   7   0      567.60      512.83     27.61 o
  -3   7   0     2783.90     2870.13     71.06 o
  -2   7   0     5516.56     5572.05     63.03 o
  -1   7   0      166.85      134.59     17.02 o
   0   7   0     2183.65     2198.33     46.67 o
   1   7   0      786.48     1097.14     39.76 o
   2   7   0     1610.61     1528.03     48.70 o
   3   7   0    18193.86    19126.02    149.59 o
   4   7   0     9186.98     8533.39    215.19 o
   5   7   0     3807.75     3738.75    119.78 o
   6   7   0     3303.77     3388.50    123.66 o
   7   7   0     2116.59     2186.69     67.28 o
   8   7   0     2148.80     2288.49     62.78 o
   9   7   0     2089.80     2117.23     73.65 o
  10   7   0       84.56       75.89     28.60 o
  11   7   0      140.07      134.98     57.07 o
 -10   8   0        3.95        2.71     41.69 o
  -9   8   0       70.81       59.08     39.02 o
  -8   8   0     3369.53     3173.17    168.64 o
  -7   8   0      165.55      139.36     58.96 o
  -6   8   0     4166.14     4047.18     99.24 o
  -5   8   0     1303.20     1349.23     39.00 o
  -4   8   0     1294.33     1328.65     64.39 o
  -3   8   0      527.83      553.42     35.54 o
  -2   8   0     4794.52     4897.01     69.42 o
  -1   8   0     2508.44     2643.35     60.41 o
   0   8   0     9955.97     9071.52    104.10 o
   1   8   0      718.30      644.52     29.74 o
   2   8   0     2011.43     2202.77     34.94 o
   3   8   0    17124.61    17689.19    203.11 o
   4   8   0     5750.18     5671.22     79.84 o
   5   8   0      106.90      162.64     17.90 o
   6   8   0     1257.41     1154.41    115.08 o
   7   8   0     1739.33     1570.92     86.80 o
   8   8   0     2068.84     2049.55     90.66 o
   9   8   0      969.15      901.80    102.51 o
  10   8   0      184.74      157.62     47.55 o
  11   8   0        6.40       72.85     40.24 o
 -10   9   0       59.25       60.70     25.00 o
  -9   9   0        7.57       47.89     50.37 o
  -8   9   0     1458.67     1447.48    100.73 o
  -7   9   0       98.70       20.90     30.70 o
  -6   9   0     2722.00     2785.95    129.52 o
  -5   9   0     2793.33     2678.38     87.71 o
  -4   9   0     1067.40     1129.76     42.94 o
  -3   9   0      714.96      694.68     40.52 o
  -2   9   0     2169.39     2138.01     63.16 o
  -1   9   0       44.60       67.32      9.52 o
   0   9   0    23062.17    23819.15    265.04 o
   1   9   0     8504.86     8583.12     91.51 o
   2   9   0     2569.29     2722.16     72.43 o
   3   9   0    14829.47    15031.20    127.30 o
   4   9   0      937.42      862.65     46.96 o
   5   9   0        3.65        6.11     21.58 o
   6   9   0     3195.04     3455.00    110.69 o
   7   9   0     1102.53      995.26     61.97 o
   8   9   0     2068.28     2028.07    156.98 o
   9   9   0      282.25      401.74    111.09 o
  10   9   0      210.54      114.77     37.64 o
  11   9   0        3.47       64.19     41.27 o
 -10  10   0      131.91      101.90     59.52 o
  -9  10   0      231.55      299.28    105.04 o
  -8  10   0     1043.62      927.95    119.92 o
  -7  10   0      146.16      155.61     28.88 o
  -6  10   0      412.76      275.17     63.73 o
  -5  10   0     2070.18     1982.22     63.60 o
  -4  10   0      166.47      136.17     26.92 o
  -3  10   0     1313.34     1349.73     49.16 o
  -2  10   0     2453.72     2356.70     70.43 o
  -1  10   0      176.79      263.65     19.75 o
   0  10   0    10580.79    11187.55    118.30 o
   1  10   0    12173.26    12467.16    135.89 o
   2  10   0     1287.62     1161.88     37.65 o
   3  10   0     9898.79    10050.93    147.30 o
   4  10   0      232.27      226.60     20.14 o
   5  10   0      166.31      200.07     58.27 o
   6  10   0      767.92      791.69     55.44 o
   7  10   0     2197.58     2168.64    180.69 o
   8  10   0     1873.19     1926.95    152.39 o
   9  10   0      526.28      553.21     84.10 o
  10  10   0       12.29       33.41     37.47 o
  11  10   0       54.72       50.37     35.98 o
  -9  11   0      287.37      174.94     49.75 o
  -8  11   0      721.71      739.16     77.68 o
  -7  11   0       75.00      123.84     70.50 o
  -6  11   0      141.90      141.69     34.04 o
  -5  11   0     1601.56     1829.10     78.93 o
  -4  11   0     1098.27     1029.41     59.79 o
  -3  11   0     6707.88     6732.60    113.49 o
  -2  11   0     3272.08     3205.82     74.84 o
  -1  11   0      489.30      475.45     26.17 o
   0  11   0     2231.31     2322.52     69.08 o
   1  11   0    11566.31    12237.04    192.83 o
   2  11   0      111.40       95.41     16.57 o
   3  11   0    10845.81    10954.24    165.72 o
   4  11   0      882.65      749.42     40.44 o
   5  11   0       54.24       55.19     28.02 o
   6  11   0      209.62      212.84     54.87 o
   7  11   0      468.90      456.39     71.24 o
   8  11   0      295.66      260.89     60.55 o
   9  11   0     2723.85     3271.43    194.71 o
  10  11   0       58.45      106.68     46.17 o
  11  11   0       41.23       22.54     37.42 o
  -9  12   0       90.95       56.59     30.63 o
  -8  12   0      322.35      354.41     60.27 o
  -7  12   0       92.22       88.30     41.84 o
  -6  12   0      127.54      112.38     41.38 o
  -5  12   0     1668.22     1720.90    197.24 o
  -4  12   0     1444.52     1633.50     77.73 o
  -3  12   0     5707.37     5819.47    143.44 o
  -2  12   0     6826.13     6734.73    109.06 o
  -1  12   0     1385.66     1374.91     47.37 o
   0  12   0       48.89       52.16     17.61 o
   1  12   0     3495.94     3509.59     74.14 o
   2  12   0       74.86       47.24     20.00 o
   3  12   0     8074.43     8203.63    114.52 o
   4  12   0     5466.75     5626.13    104.80 o
   5  12   0       49.10       69.98     20.74 o
   6  12   0     1171.51     1186.92     98.31 o
   7  12   0       20.41       41.45     40.15 o
   8  12   0       11.78        1.63     32.09 o
   9  12   0     2486.64     2617.88    173.88 o
  10  12   0      154.53       92.45     42.27 o
  -8  13   0      567.92      653.26     69.86 o
  -7  13   0       23.57       16.70     31.26 o
  -6  13   0      682.58      674.02     76.67 o
  -5  13   0     2378.44     2311.34     86.22 o
  -4  13   0      368.63      347.74     59.49 o
  -3  13   0     4224.87     4052.76    199.29 o
  -2  13   0     5919.83     6094.99     97.63 o
  -1  13   0      194.74      170.58     31.51 o
   0  13   0      207.02      259.50     21.27 o
   1  13   0      986.33      956.42     48.70 o
   2  13   0       25.05       22.48     14.79 o
   3  13   0     2120.67     2019.77     49.60 o
   4  13   0     1358.25     1282.63     55.26 o
   5  13   0      735.72      676.02     48.06 o
   6  13   0     2062.59     2105.10    133.87 o
   7  13   0       72.35      143.24     41.10 o
   8  13   0       82.32      132.27     55.78 o
   9  13   0     1013.42     1054.87    123.16 o
  10  13   0      341.82      346.64     90.56 o
  -8  14   0      717.20      737.19     68.71 o
  -7  14   0      138.94      106.08     44.85 o
  -6  14   0      460.63      479.45     61.85 o
  -5  14   0     2052.09     1990.99    112.71 o
  -4  14   0      171.62      126.10     26.93 o
  -3  14   0     2480.21     2501.60    109.05 o
  -2  14   0     3639.22     3666.19    116.89 o
  -1  14   0        8.13       45.97     15.36 o
   0  14   0      270.09      275.27     34.76 o
   1  14   0      834.78      913.50     46.48 o
   2  14   0      124.42       84.05     30.44 o
   3  14   0     3065.28     3024.94    122.61 o
   4  14   0     1595.00     1592.01     67.55 o
   5  14   0      187.12      209.96     24.20 o
   6  14   0     1125.21     1227.56   1086.36 o
   7  14   0      450.29      464.43    100.12 o
   8  14   0      531.38      550.89     90.34 o
   9  14   0      863.10      828.24    125.37 o
  -7  15   0      201.55      232.72     42.03 o
  -6  15   0      837.90      948.21     83.88 o
  -5  15   0     1237.77     1154.56    100.85 o
  -4  15   0       26.45       29.84     20.98 o
  -3  15   0     2592.14     2460.71    111.26 o
  -2  15   0     3175.83     3325.50    122.88 o
  -1  15   0      563.91      527.81     39.53 o
   0  15   0      226.03      237.19     45.75 o
   1  15   0      515.09      565.58     49.59 o
   2  15   0       27.51       18.93     21.15 o
   3  15   0      409.04      509.52     33.81 o
   4  15   0     2461.04     2603.80     90.84 o
   5  15   0       19.58       21.53     14.06 o
   6  15   0     1823.95     2021.55    160.50 o
   7  15   0     1876.55     1926.48    157.82 o
   8  15   0      146.74      185.00     68.30 o
   9  15   0      571.64      591.49     81.89 o
  -6  16   0      457.12      415.54     54.76 o
  -5  16   0     1106.86     1088.33     90.21 o
  -4  16   0       81.21      119.13     54.77 o
  -3  16   0     1415.03     1348.13    108.33 o
  -2  16   0     1358.90     1454.05     69.93 o
  -1  16   0     1705.52     1730.57     72.45 o
   0  16   0      735.96      747.54     65.50 o
   1  16   0     1257.56     1325.38     78.07 o
   2  16   0      273.38      226.66     41.64 o
   3  16   0      250.08      292.24     28.58 o
   4  16   0      849.19      974.04     58.90 o
   5  16   0       49.14       54.24     29.03 o
   6  16   0     1185.48     1244.88    138.67 o
   7  16   0     1176.70      946.44    114.59 o
   8  16   0      228.00      218.11     57.64 o
  -5  17   0     1076.75     1083.87    104.84 o
  -4  17   0       77.73       77.37     30.18 o
  -3  17   0      436.66      467.48    140.92 o
  -2  17   0      448.66      488.02    119.12 o
  -1  17   0     1642.22     1635.35     91.41 o
   0  17   0      503.11      533.94     47.94 o
   1  17   0     2531.39     2568.12    118.07 o
   2  17   0      286.94      284.97     47.18 o
   3  17   0      881.83     1010.89     67.99 o
   4  17   0      692.77      731.96     47.33 o
   5  17   0      205.01      230.04     54.03 o
   6  17   0     1302.19     1611.15    157.43 o
   7  17   0     1607.58     1634.93    178.07 o
   8  17   0      112.17      111.02     57.33 o
  -4  18   0       72.45       83.57     25.43 o
  -3  18   0      411.30      370.37     56.99 o
  -2  18   0      564.60      515.13     93.76 o
  -1  18   0     1157.73     1117.48     97.38 o
   0  18   0      327.65      287.58    115.61 o
   1  18   0     2152.87     2229.12     95.25 o
   2  18   0      113.86       75.26     40.78 o
   3  18   0      788.31      888.03     75.75 o
   4  18   0      476.42      605.13     72.45 o
   5  18   0       59.54       89.95     53.07 o
   6  18   0     1131.94     1206.21    135.38 o
   7  18   0     1118.07     1035.58    120.65 o
  -3  19   0      309.79      210.29     48.88 o
  -2  19   0      859.69      902.51     80.22 o
  -1  19   0      652.19      541.03    101.84 o
   0  19   0      120.84      122.40     40.03 o
   1  19   0     1478.42     1579.65    184.27 o
   2  19   0        6.51       28.26     13.10 o
   3  19   0     1145.98     1163.66    126.28 o
   4  19   0      526.49      562.41     94.45 o
   5  19   0       25.45       28.86     46.77 o
   6  19   0      962.24     1147.96    132.47 o
  -1  20   0       97.30       15.57     65.03 o
   0  20   0      135.27       85.38     59.41 o
   1  20   0     1048.78     1105.10     91.21 o
   2  20   0      342.75      324.22     58.34 o
   3  20   0     1015.72      903.70    100.80 o
   4  20   0      702.61      621.58     96.70 o
  -4 -20   1       23.63       83.68     34.25 o
  -3 -20   1     1405.60     1247.90     94.38 o
  -2 -20   1      334.64      352.05     37.19 o
  -1 -20   1       46.19       33.48     18.52 o
   0 -20   1      230.00      208.74     43.92 o
   1 -20   1      346.91      347.47     49.35 o
  -5 -19   1     1317.96     1255.91    135.47 o
  -4 -19   1      153.82      166.78     33.57 o
  -3 -19   1      804.09      768.75    173.51 o
  -2 -19   1      813.57      914.74    103.39 o
  -1 -19   1        0.84       23.29     25.40 o
   0 -19   1      204.96      184.54     32.28 o
   1 -19   1      265.55      217.62     55.39 o
   2 -19   1       42.06       75.95     24.58 o
   3 -19   1      889.40      922.35    174.22 o
  -7 -18   1      566.26      534.27    110.70 o
  -6 -18   1      111.61      129.03     50.24 o
  -5 -18   1     1146.11     1292.54    154.78 o
  -4 -18   1       23.43       71.18     19.71 o
  -3 -18   1      423.03      406.67     63.24 o
  -2 -18   1     1908.97     2110.93     97.52 o
  -1 -18   1       22.09       23.86     17.77 o
   0 -18   1      649.33      515.35    124.48 o
   1 -18   1      346.41      373.47     73.15 o
   2 -18   1        7.53       33.90     23.55 o
   3 -18   1      324.26      373.92     65.14 o
   4 -18   1     1280.96     1284.99    200.94 o
  -7 -17   1      983.09      951.87    106.62 o
  -6 -17   1       62.84       98.15     50.71 o
  -5 -17   1     1219.60     1259.39     91.81 o
  -4 -17   1       48.22       77.82     17.23 o
  -3 -17   1      401.17      443.71     50.10 o
  -2 -17   1     2722.15     2673.43    119.15 o
  -1 -17   1       67.80       82.08     28.65 o
   0 -17   1     1247.68     1306.50     82.37 o
   1 -17   1     1145.45     1259.23    103.50 o
   2 -17   1       24.18        8.57     37.72 o
   3 -17   1      394.98      387.33     61.02 o
   4 -17   1     1365.84     1416.54    113.00 o
   5 -17   1       65.00       65.11     28.75 o
  -8 -16   1      526.54      578.44    121.48 o
  -7 -16   1     1340.76     1383.67    168.90 o
  -6 -16   1      142.39      257.32     69.68 o
  -5 -16   1      769.83      733.84     62.92 o
  -4 -16   1       42.71       29.63     15.61 o
  -3 -16   1      261.51      241.81     36.49 o
  -2 -16   1     1284.98     1328.04     74.72 o
  -1 -16   1      783.55      755.27     53.71 o
   0 -16   1     1086.06     1162.83     60.36 o
   1 -16   1     2420.60     2366.39     91.57 o
   2 -16   1        0.90       17.28     32.74 o
   3 -16   1      355.10      456.30     63.07 o
   4 -16   1     1495.60     1537.16    108.95 o
   5 -16   1      121.78       29.14     94.71 o
   6 -16   1     1345.93     1332.41    102.01 o
  -9 -15   1       18.51       44.88     38.94 o
  -8 -15   1      435.93      479.86     96.83 o
  -7 -15   1     1594.46     2045.15    163.36 o
  -6 -15   1      838.81     1025.62    127.93 o
  -5 -15   1     1335.99     1383.09     67.29 o
  -4 -15   1       51.61       42.07     20.26 o
  -3 -15   1      193.21      136.39     17.95 o
  -2 -15   1     1748.20     1657.83     83.85 o
  -1 -15   1     1782.69     1776.42     70.51 o
   0 -15   1     3148.96     3355.91     95.77 o
   1 -15   1     4100.45     3910.92    210.18 o
   2 -15   1       56.30      131.91     30.55 o
   3 -15   1      486.17      430.66     59.59 o
   4 -15   1     1262.87     1322.09    107.89 o
   5 -15   1      186.33      186.58     64.08 o
   6 -15   1      847.94     1002.91    131.11 o
   7 -15   1      462.04      449.25     60.69 o
  -9 -14   1       61.04       82.19     42.10 o
  -8 -14   1      608.74      727.74    108.57 o
  -7 -14   1     1545.18     1823.82    143.82 o
  -6 -14   1      156.91      156.63     68.56 o
  -5 -14   1     1123.13     1192.75     52.72 o
  -4 -14   1      544.76      554.36     36.03 o
  -3 -14   1        7.55        5.55     21.93 o
  -2 -14   1     2570.95     2540.92     79.15 o
  -1 -14   1     5793.86     5738.62    150.75 o
   0 -14   1     2878.42     2783.95    107.41 o
   1 -14   1     4570.38     4764.67    116.52 o
   2 -14   1       89.33       93.46     16.11 o
   3 -14   1      926.07      963.77     69.68 o
   4 -14   1     1438.30     1400.06     81.44 o
   5 -14   1       16.93       55.67     24.67 o
   6 -14   1      615.94      646.02     76.23 o
   7 -14   1     1111.18     1130.46     97.14 o
 -10 -13   1      156.66      113.73     51.23 o
  -9 -13   1       46.40       97.24     44.78 o
  -8 -13   1     1123.46     1174.76    126.63 o
  -7 -13   1      487.49      548.93    106.14 o
  -6 -13   1       37.42       55.83     51.01 o
  -5 -13   1     2409.08     2232.68     80.47 o
  -4 -13   1       98.07       87.15     12.31 o
  -3 -13   1      927.20     1035.04     42.81 o
  -2 -13   1      787.17      786.16     46.54 o
  -1 -13   1     4322.97     4369.64     91.17 o
   0 -13   1     2037.63     2038.90     61.54 o
   1 -13   1     3152.88     3174.39     73.51 o
   2 -13   1      990.34     1029.90     49.70 o
   3 -13   1     1100.63     1099.98    116.50 o
   4 -13   1     1452.24     1637.46     74.61 o
   5 -13   1      360.68      347.93     42.18 o
   6 -13   1      284.24      315.39     57.23 o
   7 -13   1     2301.34     2504.19    117.21 o
   8 -13   1       16.55       50.02     40.78 o
 -10 -12   1      235.26      160.74     74.88 o
  -9 -12   1        7.27        0.48     30.57 o
  -8 -12   1     1511.86     1620.81    146.94 o
  -7 -12   1      134.80       84.36     26.24 o
  -6 -12   1      107.61      121.39     59.50 o
  -5 -12   1     1176.30     1161.92     41.12 o
  -4 -12   1     5191.83     5138.06    101.40 o
  -3 -12   1     3530.39     3470.81     77.75 o
  -2 -12   1     8572.77     8857.25    110.82 o
  -1 -12   1     2681.12     2716.24     82.79 o
   0 -12   1      594.91      619.90     46.21 o
   1 -12   1     1084.94     1001.82     42.52 o
   2 -12   1     3059.70     2850.39    102.11 o
   3 -12   1     1293.84     1310.79     42.80 o
   4 -12   1     3206.11     3437.99    214.35 o
   5 -12   1     1483.21     1466.53    133.30 o
   6 -12   1      613.79      462.75    108.81 o
   7 -12   1     1748.95     1924.55    110.00 o
   8 -12   1      446.20      427.50     78.36 o
   9 -12   1      703.89      765.67     63.84 o
 -10 -11   1      159.29      217.31     92.51 o
  -9 -11   1       77.33      104.10     59.80 o
  -8 -11   1     2915.56     3038.38    164.35 o
  -7 -11   1     2705.73     2437.31    158.68 o
  -6 -11   1      300.06      299.54     82.02 o
  -5 -11   1       47.10       55.07     13.00 o
  -4 -11   1     2532.24     2655.61     83.84 o
  -3 -11   1      255.60      282.98     28.20 o
  -2 -11   1    16631.23    17290.70    257.44 o
  -1 -11   1       94.44      114.97     26.43 o
   0 -11   1      208.49      147.84     20.58 o
   1 -11   1      338.06      330.68     32.84 o
   2 -11   1     1473.10     1304.23     60.51 o
   3 -11   1      606.45      576.40     45.51 o
   4 -11   1     5532.12     5648.88     90.43 o
   5 -11   1      234.56      311.76     27.88 o
   6 -11   1     2268.87     2143.71     96.63 o
   7 -11   1      575.73      635.44     64.90 o
   8 -11   1      432.20      470.65    119.48 o
   9 -11   1      703.26      628.89     63.85 o
 -11 -10   1       14.82        1.30     29.84 o
 -10 -10   1      157.79      135.40     45.13 o
  -9 -10   1       12.99       29.15     36.64 o
  -8 -10   1     1439.92     1498.23    132.12 o
  -7 -10   1     4449.03     4367.80    227.40 o
  -6 -10   1      352.69      310.22     49.99 o
  -5 -10   1     3428.84     3669.43     70.37 o
  -4 -10   1     1801.05     1891.06     64.39 o
  -3 -10   1       28.47       52.35     20.36 o
  -2 -10   1    18274.87    18592.74    217.55 o
  -1 -10   1       68.88      116.14     26.62 o
   0 -10   1     1241.38     1322.23     33.27 o
   1 -10   1     1605.26     1679.82     61.71 o
   2 -10   1     1949.67     1963.38     54.77 o
   3 -10   1      587.57      565.20     27.61 o
   4 -10   1     2354.55     2341.93     69.51 o
   5 -10   1      219.00      144.30     24.47 o
   6 -10   1     3010.77     2818.03    111.74 o
   7 -10   1      535.32      682.32     68.10 o
   8 -10   1      224.91      151.33     80.81 o
   9 -10   1      877.02      875.03    103.16 o
 -11  -9   1       59.11       87.64     30.57 o
 -10  -9   1      236.08      240.52     84.67 o
  -9  -9   1       10.14       43.73     31.70 o
  -8  -9   1     2784.91     2720.56    146.46 o
  -7  -9   1     4129.85     4090.46    182.02 o
  -6  -9   1       15.56        1.91     22.44 o
  -5  -9   1     4259.10     4273.77    115.90 o
  -4  -9   1     3669.34     3672.45     77.42 o
  -3  -9   1      165.03      195.03     23.00 o
  -2  -9   1    17861.80    18536.35    150.26 o
  -1  -9   1       12.56       10.49      8.15 o
   0  -9   1     2266.91     2365.67     65.50 o
   1  -9   1     4996.66     5376.43     73.56 o
   2  -9   1     6956.70     7118.56     98.19 o
   3  -9   1       11.80       17.61     15.41 o
   4  -9   1      371.05      386.08     34.83 o
   5  -9   1       13.57        2.15     22.46 o
   6  -9   1     4719.34     4724.45    130.62 o
   7  -9   1     2465.05     2417.27    168.96 o
   8  -9   1      946.01      810.55     61.09 o
   9  -9   1      281.04      285.41     83.82 o
  10  -9   1      915.84      873.47     80.71 o
 -11  -8   1       82.66       83.86     44.56 o
 -10  -8   1      272.05      286.68     54.62 o
  -9  -8   1       19.23        9.59      5.89 o
  -8  -8   1     4266.68     4175.56    120.40 o
  -7  -8   1     7399.02     7702.03    158.86 o
  -6  -8   1        0.31        0.09     26.12 o
  -5  -8   1     2501.84     2620.75     79.36 o
  -4  -8   1     4384.13     4223.41     76.43 o
  -3  -8   1       85.43       66.43     17.50 o
  -2  -8   1     4601.27     4504.26     89.03 o
  -1  -8   1       30.13       32.23     10.68 o
   0  -8   1     4721.22     4782.18     77.39 o
   1  -8   1     5826.07     5626.33    140.86 o
   2  -8   1      839.70     1036.42     23.67 o
   3  -8   1      835.69      793.44     54.08 o
   4  -8   1     1896.32     2000.71     47.26 o
   5  -8   1        6.72        5.08     36.46 o
   6  -8   1     2939.79     2850.71    110.04 o
   7  -8   1     6156.82     6253.04    145.74 o
   8  -8   1     1028.19      942.93     88.96 o
   9  -8   1      413.49      458.39     67.19 o
  10  -8   1      463.48      449.78     88.33 o
 -11  -7   1      180.88      179.57     47.46 o
 -10  -7   1      418.14      342.94     38.35 o
  -9  -7   1      113.15      105.92     34.15 o
  -8  -7   1     2242.21     2200.60    112.33 o
  -7  -7   1     4569.73     4768.61    114.59 o
  -6  -7   1       14.56       13.83     21.87 o
  -5  -7   1     4783.63     5057.67    110.45 o
  -4  -7   1     5034.35     4607.30     76.52 o
  -3  -7   1      543.08      530.60     24.34 o
  -2  -7   1     3618.37     3213.90     87.72 o
  -1  -7   1     6227.14     5838.42     82.49 o
   0  -7   1     1024.08      998.54     38.17 o
   1  -7   1     9548.78     9112.77     98.59 o
   2  -7   1     3462.08     3518.47     60.98 o
   3  -7   1     2825.11     2669.15     51.34 o
   4  -7   1     1925.71     1863.24     72.55 o
   5  -7   1      981.35      934.56     30.90 o
   6  -7   1      190.90      217.15     10.60 o
   7  -7   1     6987.79     7262.32    267.34 o
   8  -7   1      474.43      505.47     37.60 o
   9  -7   1     1106.85     1070.70     74.92 o
  10  -7   1      401.53      423.31     71.65 o
 -12  -6   1      240.16      157.74     63.66 o
 -11  -6   1      472.59      380.36     74.20 o
 -10  -6   1      830.90      866.91     64.75 o
  -9  -6   1      151.33      176.83     18.44 o
  -8  -6   1     3186.10     3200.85     56.34 o
  -7  -6   1     2958.65     2931.81     85.98 o
  -6  -6   1       42.66       27.02     17.09 o
  -5  -6   1     6089.94     6151.27     91.49 o
  -4  -6   1     8715.97     8666.55     87.53 o
  -3  -6   1      192.76      145.07     16.56 o
  -2  -6   1      542.87      295.79     23.43 o
  -1  -6   1     4222.20     4420.99     59.74 o
   0  -6   1     1249.52     1096.60     28.67 o
   1  -6   1    17426.61    18361.57    302.42 o
   2  -6   1     3758.81     3922.52     75.61 o
   3  -6   1     2382.89     2226.75     60.26 o
   4  -6   1     2466.58     2421.53     58.78 o
   5  -6   1      947.57      864.21     36.28 o
   6  -6   1       78.14      107.26     22.08 o
   7  -6   1     8625.25     8182.94    157.70 o
   8  -6   1      158.72      242.16     45.54 o
   9  -6   1      909.45      980.87     80.70 o
  10  -6   1      225.54      186.28     36.10 o
  11  -6   1       93.43       85.65     26.99 o
 -12  -5   1      237.22       95.29     36.34 o
 -11  -5   1      605.96      649.04     98.86 o
 -10  -5   1     1348.86     1431.38     78.21 o
  -9  -5   1       80.34       61.88     19.97 o
  -8  -5   1     3531.25     3481.96    116.76 o
  -7  -5   1     4221.03     4527.88     69.86 o
  -6  -5   1      229.90      297.88     19.34 o
  -5  -5   1     1961.10     1809.29     44.45 o
  -4  -5   1     7955.43     8020.45    120.82 o
  -3  -5   1        3.41        8.40     16.61 o
  -2  -5   1     1819.93     2073.22     68.93 o
  -1  -5   1     1644.51     1740.36     47.42 o
   0  -5   1     1318.61     1428.43     31.70 o
   1  -5   1    39957.68    40821.35    252.64 o
   2  -5   1     1552.06     1345.29     27.04 o
   3  -5   1     4270.45     4543.93     70.80 o
   4  -5   1    11123.18    11274.26    110.64 o
   5  -5   1     2987.89     2923.10     57.37 o
   6  -5   1        6.04       10.97     15.67 o
   7  -5   1     6993.95     7384.46    108.25 o
   8  -5   1       31.86       33.52     15.23 o
   9  -5   1     1664.14     1560.77     76.07 o
  10  -5   1      894.37     1095.17    130.20 o
  11  -5   1      274.28      260.79     53.88 o
 -12  -4   1      399.12      438.66    101.60 o
 -11  -4   1      366.45      375.68     63.78 o
 -10  -4   1     3914.67     3944.40    186.12 o
  -9  -4   1      269.59      245.09     28.16 o
  -8  -4   1     2663.37     2669.21     75.13 o
  -7  -4   1     1407.98     1445.09     55.92 o
  -6  -4   1        2.20       14.21      8.61 o
  -5  -4   1     1466.10     1491.21     52.57 o
  -4  -4   1    10452.10    10191.09    133.78 o
  -3  -4   1      635.10      518.44      4.55 o
  -2  -4   1      107.88      234.49     29.82 o
  -1  -4   1      393.53      856.49     34.41 o
   0  -4   1       38.41       24.84     18.15 o
   1  -4   1    42667.46    45262.86    324.30 o
   2  -4   1    39967.32    41332.45    395.98 o
   3  -4   1       92.60       69.80     21.71 o
   4  -4   1     4354.87     4389.82    104.44 o
   5  -4   1     3559.92     3444.46     64.07 o
   6  -4   1       26.63       21.19     35.40 o
   7  -4   1     1956.59     1949.65     89.09 o
   8  -4   1       26.53        6.59     49.95 o
   9  -4   1     2061.27     2099.79    137.44 o
  10  -4   1     2444.82     2455.96    113.14 o
  11  -4   1      187.10      159.39     36.20 o
 -12  -3   1      294.10      330.68     83.73 o
 -11  -3   1       74.58       52.42     14.75 o
 -10  -3   1     4700.44     4789.25    178.16 o
  -9  -3   1      636.32      636.37     53.75 o
  -8  -3   1     4099.45     4164.79     80.36 o
  -7  -3   1       20.45       21.95     18.53 o
  -6  -3   1      239.49      271.72     20.09 o
  -5  -3   1      532.05      449.41     17.49 o
  -4  -3   1    14370.22    14109.96    200.31 o
  -3  -3   1        0.74        0.39     12.94 o
  -2  -3   1    15589.23    15363.58    129.64 o
  -1  -3   1       32.27       65.23     11.60 o
   0  -3   1     2474.13     3353.16     62.02 o
   1  -3   1    18090.80    15739.49    119.99 o
   2  -3   1    57716.31    57294.89    591.81 o
   3  -3   1      614.25      595.38     18.04 o
   4  -3   1     6274.44     6239.93     78.85 o
   5  -3   1       21.64       34.59     10.70 o
   6  -3   1     3639.97     3797.18     92.24 o
   7  -3   1     4307.26     4580.34     84.23 o
   8  -3   1     1189.57     1221.44     79.20 o
   9  -3   1      126.82      142.33     43.14 o
  10  -3   1     1816.57     1804.49    106.90 o
  11  -3   1        5.73       13.47     41.40 o
 -12  -2   1      120.19       81.30     27.08 o
 -11  -2   1       61.51       76.69     22.79 o
 -10  -2   1     2453.75     2446.81    130.86 o
  -9  -2   1     1046.41      999.08     56.74 o
  -8  -2   1     4289.44     4362.37     91.90 o
  -7  -2   1       52.23       48.79     14.30 o
  -6  -2   1        7.92       23.54     34.88 o
  -5  -2   1      915.03     1037.39     46.81 o
  -4  -2   1    11718.34    11674.13    105.55 o
  -3  -2   1      245.56      239.39     27.97 o
  -2  -2   1    14056.33    11841.23     81.75 o
  -1  -2   1    12816.79    18563.64    151.66 o
   1  -2   1     2198.97     1398.10     20.30 o
   2  -2   1    10560.60    12124.27    324.92 o
   3  -2   1       33.69       42.24     18.57 o
   4  -2   1    25274.52    26238.89    230.50 o
   5  -2   1     5091.07     5139.11    106.05 o
   6  -2   1     2928.98     2963.21     64.04 o
   7  -2   1     1365.84     1467.58     57.83 o
   8  -2   1      242.13      220.69     24.45 o
   9  -2   1      100.15       98.16     14.87 o
  10  -2   1     2285.02     2402.33    210.28 o
  11  -2   1       66.92       61.84     20.05 o
  12  -2   1      892.76      770.87     61.31 o
 -12  -1   1      207.91      145.88     51.66 o
 -11  -1   1      112.65       89.45     30.00 o
 -10  -1   1     1692.96     1632.52    135.42 o
  -9  -1   1     2142.00     2003.31     80.45 o
  -8  -1   1       27.51       36.83     10.97 o
  -7  -1   1      708.40      633.93     43.37 o
  -6  -1   1       88.17       84.49     10.95 o
  -5  -1   1     6725.07     6805.10    139.44 o
  -4  -1   1     8568.31     9297.07    129.00 o
  -3  -1   1     2047.74     1865.28     50.73 o
  -2  -1   1    27099.31    34762.82    638.98 o
   2  -1   1    11242.25    16791.04    174.49 o
   3  -1   1      163.21      179.19     24.98 o
   4  -1   1    14347.02    14785.33    146.24 o
   5  -1   1    24204.24    26386.72    272.50 o
   6  -1   1      474.87      476.73     29.68 o
   7  -1   1       22.87       16.54     10.83 o
   8  -1   1      562.67      549.78     42.75 o
   9  -1   1      891.10      806.91     61.99 o
  10  -1   1     2785.19     2542.23     97.41 o
  11  -1   1     1305.85     1153.26     95.80 o
  12  -1   1      532.34      552.12     79.66 o
 -12   0   1      218.38      152.21     40.42 o
 -11   0   1      121.42       89.86     26.53 o
 -10   0   1     1177.89     1231.47     68.33 o
  -9   0   1      148.78      135.13     37.58 o
  -8   0   1      135.68      130.42     24.12 o
  -7   0   1     1994.47     2205.60     65.97 o
  -6   0   1      834.95      837.93     40.09 o
  -5   0   1    13785.17    14102.47    223.61 o
  -4   0   1    14118.87    14657.30    150.78 o
  -3   0   1     2235.37     2086.89     27.31 o
  -2   0   1     6870.39     4561.33     44.15 o
   2   0   1    19069.39    28471.96    469.40 o
   3   0   1     1059.70      943.03     30.93 o
   4   0   1      278.39      194.60     31.62 o
   5   0   1     6773.57     6841.02     65.61 o
   6   0   1     2653.51     2756.87     55.91 o
   7   0   1     2976.93     2956.60     65.75 o
   8   0   1       94.17       84.74     24.43 o
   9   0   1      629.75      626.20     45.90 o
  10   0   1     2451.65     2404.21    105.10 o
  11   0   1     1301.80     1374.42    101.41 o
  12   0   1       88.93      150.79     44.68 o
 -12   1   1      274.82      290.00     53.20 o
 -11   1   1       78.24      114.52     37.31 o
 -10   1   1     1486.42     1429.26     72.84 o
  -9   1   1       42.06       36.05     13.94 o
  -8   1   1        4.54       17.49     17.07 o
  -7   1   1     3405.11     3549.60     81.38 o
  -6   1   1     2092.25     2258.84     60.12 o
  -5   1   1    11272.65    12136.66    123.62 o
  -4   1   1    19609.78    18755.47    115.36 o
  -3   1   1      188.63      265.84     30.91 o
  -2   1   1     9466.67    10341.40    107.81 o
   2   1   1    29078.36    22984.25    116.88 o
   3   1   1      175.03      303.26     22.80 o
   4   1   1       86.48       86.28     16.91 o
   5   1   1      320.06      292.56     23.23 o
   6   1   1     1355.58     1375.95     43.16 o
   7   1   1     3054.58     3079.85     73.56 o
   8   1   1      581.72      494.21     27.59 o
   9   1   1      418.78      369.47     40.12 o
  10   1   1     3550.44     3782.99    188.79 o
  11   1   1      711.44      650.72     44.46 o
  12   1   1       86.23      134.29     21.61 o
 -11   2   1       63.79       73.88     45.86 o
 -10   2   1     1458.09     1529.09    236.16 o
  -9   2   1      363.28      385.49     38.91 o
  -8   2   1      144.58       95.22     14.81 o
  -7   2   1     3277.75     3530.63     70.88 o
  -6   2   1     2313.77     2412.31     52.96 o
  -5   2   1     4861.31     4685.25     60.70 o
  -4   2   1     8753.99     8472.88    137.97 o
  -3   2   1      315.91      256.58     13.07 o
  -2   2   1     3346.29     3733.35     70.85 o
  -1   2   1    38733.64    35491.04    150.04 o
   2   2   1      726.28      296.37     10.29 o
   3   2   1     4394.87     3844.54     34.51 o
   4   2   1     5392.63     5211.68     56.90 o
   5   2   1     2366.13     1991.60     57.67 o
   6   2   1      376.93      399.68     35.47 o
   7   2   1     2827.78     2876.81     77.23 o
   8   2   1     1126.66     1215.73     40.17 o
   9   2   1      480.54      448.38     36.93 o
  10   2   1     2589.92     2582.01     80.55 o
  11   2   1     1043.06     1001.50     72.44 o
  12   2   1       62.08       34.57     39.65 o
 -11   3   1      191.21      118.48     31.01 o
 -10   3   1     1770.71     1749.69     86.12 o
  -9   3   1      158.72      114.97     16.22 o
  -8   3   1       90.01      118.00     14.65 o
  -7   3   1     3564.91     3618.50     85.39 o
  -6   3   1      195.13      154.28     30.33 o
  -5   3   1    11057.12    11152.98    133.38 o
  -4   3   1    28237.47    28623.04    180.69 o
  -3   3   1     1853.39     1885.17     43.17 o
  -2   3   1     4395.89     4623.28     71.99 o
  -1   3   1     4191.11     4925.49     89.58 o
   0   3   1     7354.67     7089.56     68.92 o
   1   3   1    68227.52    61402.96    577.41 o
   2   3   1     1450.88     4401.85    241.93 o
   3   3   1     1612.50     2109.84     68.70 o
   4   3   1     9306.36     8453.13    140.91 o
   5   3   1     2924.04     2752.57     57.77 o
   6   3   1     1600.45     1758.95     45.08 o
   7   3   1     3015.50     3057.49     70.85 o
   8   3   1     3019.82     2902.52     72.75 o
   9   3   1     1188.09     1142.37     54.16 o
  10   3   1     2128.32     2193.77     81.32 o
  11   3   1      750.56      678.15     59.68 o
  12   3   1       33.74        0.02     25.59 o
 -11   4   1       75.15       76.20     29.65 o
 -10   4   1     2302.68     2417.43    147.46 o
  -9   4   1     1134.75     1262.55    194.62 o
  -8   4   1      568.93      641.03     52.92 o
  -7   4   1     2509.29     2734.84    131.32 o
  -6   4   1      289.62      311.50     29.49 o
  -5   4   1     3812.23     3725.27     80.27 o
  -4   4   1    18279.20    18333.20    150.54 o
  -3   4   1     2399.03     2316.59     39.48 o
  -2   4   1     3177.90     2372.43     44.39 o
  -1   4   1    13075.50    12861.27    109.01 o
   0   4   1     2656.81     3419.74     70.32 o
   1   4   1     2280.86     5019.24    134.12 o
   2   4   1      127.93     1522.26    212.92 o
   3   4   1      383.39      159.42     43.16 o
   4   4   1    10255.49    10996.57    146.90 o
   5   4   1     4135.56     4257.19     60.82 o
   6   4   1       55.50       38.45     17.65 o
   7   4   1     1553.69     1605.62     55.85 o
   8   4   1     2264.27     2290.03     69.03 o
   9   4   1     1259.76     1181.36     58.54 o
  10   4   1     4160.29     4185.12    155.26 o
  11   4   1      598.34      633.95     65.47 o
  12   4   1       54.89        1.65     26.29 o
 -11   5   1       16.79       31.30     39.33 o
 -10   5   1     2516.53     2801.43    179.29 o
  -9   5   1     2032.09     2088.04     92.19 o
  -8   5   1     1145.43     1104.03     61.26 o
  -7   5   1     1865.59     2000.87     59.14 o
  -6   5   1      500.44      493.32     27.74 o
  -5   5   1     1227.02     1217.88     38.38 o
  -4   5   1     6725.84     7075.24    100.21 o
  -3   5   1     3396.91     3586.76     66.37 o
  -2   5   1     1579.37     1645.43     36.18 o
  -1   5   1    11338.75    11218.49    110.51 o
   0   5   1       75.19       55.84     13.39 o
   1   5   1      205.11       50.47     31.92 o
   2   5   1     2760.47     4041.44    121.18 o
   3   5   1      261.16       68.47     26.56 o
   4   5   1    18749.80    17952.22    191.27 o
   5   5   1    14851.53    14452.94    237.49 o
   6   5   1      224.44      287.22     28.77 o
   7   5   1     1479.08     1405.37     63.53 o
   8   5   1     1860.83     1885.50     57.30 o
   9   5   1       78.44      109.23     13.31 o
  10   5   1     3860.15     3649.42    128.34 o
  11   5   1      587.70      564.58     77.32 o
  12   5   1       11.55       29.05     32.35 o
 -11   6   1      111.51      163.24     54.39 o
 -10   6   1     2839.09     2764.49    117.06 o
  -9   6   1     2519.59     2630.13    190.08 o
  -8   6   1     1577.58     1582.72     72.30 o
  -7   6   1     2417.19     2366.16     86.60 o
  -6   6   1     1204.06     1120.09     67.27 o
  -5   6   1     2010.36     2100.71     63.13 o
  -4   6   1     7562.03     8023.13     95.48 o
  -3   6   1     3105.28     3171.45     64.84 o
  -2   6   1     1574.83     1540.75     48.88 o
  -1   6   1     2997.02     2189.04     34.64 o
   0   6   1      895.30     1003.69     23.74 o
   1   6   1      904.23      987.34     23.14 o
   2   6   1    24472.12    23960.88    144.83 o
   3   6   1     1579.78     1785.06     86.68 o
   4   6   1    11166.13    11564.80    225.83 o
   5   6   1     8615.25     8566.16    159.59 o
   6   6   1      643.53      623.01     66.46 o
   7   6   1     2437.61     2670.67     63.26 o
   8   6   1     2300.97     2185.18     72.73 o
   9   6   1        6.93        5.01      9.96 o
  10   6   1     2791.90     2836.79     90.80 o
  11   6   1      139.21       90.99     52.45 o
  12   6   1       87.02      148.29     73.84 o
 -11   7   1      269.58      290.21     57.50 o
 -10   7   1     1841.88     1868.13    116.23 o
  -9   7   1     2385.84     2454.99    118.08 o
  -8   7   1      142.28      174.24    100.38 o
  -7   7   1     2275.27     2168.62     52.28 o
  -6   7   1     1817.19     1901.77     80.93 o
  -5   7   1     1044.54     1010.90     61.36 o
  -4   7   1       67.62       77.11     16.28 o
  -3   7   1     1958.73     1842.23     48.22 o
  -2   7   1     7541.13     7544.49     62.86 o
  -1   7   1     7298.36     7620.84    119.07 o
   0   7   1      176.46      146.68     13.61 o
   1   7   1     3222.61     3125.37     52.52 o
   2   7   1    10988.04    11258.04     94.70 o
   3   7   1      686.15      764.60     46.83 o
   4   7   1     9813.79     9247.09    183.25 o
   5   7   1    13828.05    13730.67    176.45 o
   6   7   1      841.16      945.78     97.29 o
   7   7   1     2159.88     2194.96    142.54 o
   8   7   1     1397.49     1555.96     45.75 o
   9   7   1       99.72       72.89     26.25 o
  10   7   1     2174.29     2122.26     83.63 o
  11   7   1       75.46        3.34     28.45 o
  12   7   1      250.07      249.90     76.48 o
 -10   8   1     1795.58     1748.28    119.73 o
  -9   8   1     1111.81     1095.60    119.48 o
  -8   8   1      207.85      195.18     56.95 o
  -7   8   1     3546.44     3842.17    202.50 o
  -6   8   1     2094.09     1991.06     52.28 o
  -5   8   1     1123.48     1249.75     41.76 o
  -4   8   1       69.11       37.28     24.92 o
  -3   8   1     1089.71     1222.17     46.22 o
  -2   8   1     1556.38     1621.54     84.92 o
  -1   8   1    22271.06    24590.44    338.44 o
   0   8   1     1627.43     1546.67     33.51 o
   1   8   1       72.88      104.95     20.83 o
   2   8   1      278.04      210.76     28.72 o
   3   8   1      143.58      223.48     32.10 o
   4   8   1    13352.59    13712.73    172.27 o
   5   8   1    18468.63    18739.61    723.10 o
   6   8   1      870.45     1073.09    115.05 o
   7   8   1     1848.30     1939.18    106.57 o
   8   8   1      355.89      486.52    113.45 o
   9   8   1      287.67      323.43     80.11 o
  10   8   1      381.83      392.19     71.93 o
  11   8   1      219.11      218.42     60.19 o
 -10   9   1     1408.71     1358.60    101.81 o
  -9   9   1      538.68      571.45     87.59 o
  -8   9   1      555.42      581.61     60.44 o
  -7   9   1     2514.52     2471.77    209.02 o
  -6   9   1     1566.26     1587.17     84.57 o
  -5   9   1      505.68      544.27     42.65 o
  -4   9   1     2569.77     2767.67     65.31 o
  -3   9   1      521.46      588.63     33.42 o
  -2   9   1        9.97       10.53     17.95 o
  -1   9   1    10776.39    10350.87    140.85 o
   0   9   1     2617.06     2488.58     59.93 o
   1   9   1     6056.90     6079.73     80.55 o
   2   9   1     2705.22     2735.90     56.80 o
   3   9   1      223.12      214.50     28.69 o
   4   9   1     6665.31     6312.72    154.06 o
   5   9   1     6523.32     6693.66    122.29 o
   6   9   1     1172.62     1256.11    159.05 o
   7   9   1     2013.37     2159.74     85.52 o
   8   9   1     1098.30     1154.36     89.67 o
   9   9   1      419.59      503.64     86.27 o
  10   9   1       96.93       14.19     28.19 o
  11   9   1      316.75      397.96     94.80 o
 -10  10   1      626.27      678.74     64.49 o
  -9  10   1      263.07      219.65     56.15 o
  -8  10   1      456.68      482.06     60.46 o
  -7  10   1     1275.02     1404.92    107.56 o
  -6  10   1     1435.73     1415.39     81.54 o
  -5  10   1        4.41       10.22     25.63 o
  -4  10   1     3048.85     3163.85     68.15 o
  -3  10   1      136.52      107.45     26.52 o
  -2  10   1     4486.45     4636.50     87.92 o
  -1  10   1     4499.02     4135.60     82.04 o
   0  10   1     7858.97     8121.26    134.63 o
   1  10   1     6234.84     6376.53    111.29 o
   2  10   1     3904.42     3574.93     57.07 o
   3  10   1      281.87      297.99     28.85 o
   4  10   1     3200.95     3268.59     65.71 o
   5  10   1     1030.80      955.58    131.11 o
   6  10   1      585.50      609.18     47.44 o
   7  10   1       40.28      104.02     23.50 o
   8  10   1     4785.01     5422.61    221.04 o
   9  10   1      567.63      508.25     89.22 o
  10  10   1      142.63      178.67     86.14 o
  11  10   1       73.41      120.11     23.43 o
  -9  11   1      273.75      237.60     62.65 o
  -8  11   1      115.03       76.22     29.97 o
  -7  11   1     1508.57     1583.45    107.36 o
  -6  11   1     2056.84     2156.76    206.80 o
  -5  11   1      675.56      705.61     86.70 o
  -4  11   1     2244.62     1974.20     90.90 o
  -3  11   1      991.64     1072.39     45.05 o
  -2  11   1     4660.23     4986.56     98.89 o
  -1  11   1     5893.49     6428.76    163.57 o
   0  11   1     5819.51     6016.36    110.50 o
   1  11   1     3497.54     3513.27     68.36 o
   2  11   1     9273.48     9354.81    144.64 o
   3  11   1      806.69      830.78     38.29 o
   4  11   1     2657.71     2871.95     60.16 o
   5  11   1      275.48      241.10     45.30 o
   6  11   1        1.80        0.82     45.52 o
   7  11   1        8.94        7.78     40.88 o
   8  11   1     3120.21     3188.04    175.22 o
   9  11   1        1.15        6.04     32.61 o
  10  11   1      377.73      551.07     91.03 o
  11  11   1      107.18      141.08     61.50 o
  -9  12   1      670.42      770.14    164.89 o
  -8  12   1       37.51       65.80     30.53 o
  -7  12   1      911.16      950.66     80.36 o
  -6  12   1      654.42      631.78     68.75 o
  -5  12   1       13.39       11.83     31.78 o
  -4  12   1     1822.50     1845.17     70.97 o
  -3  12   1     1323.00     1208.26     62.77 o
  -2  12   1     2034.06     1986.32     79.81 o
  -1  12   1     7870.16     8283.03    114.76 o
   0  12   1     2582.63     2782.25     68.09 o
   1  12   1     1131.27     1086.81     47.07 o
   2  12   1     6359.20     6146.10    100.39 o
   3  12   1      578.73      453.76     31.56 o
   4  12   1      720.62      622.32     35.56 o
   5  12   1      522.53      549.75     45.89 o
   6  12   1      448.72      426.20     60.02 o
   7  12   1     1118.62     1117.51   1195.40 o
   8  12   1     1428.59     1605.54    125.72 o
   9  12   1        0.23       32.95     24.94 o
  10  12   1      583.50      686.23    106.79 o
  -8  13   1       30.49       37.56     61.57 o
  -7  13   1     1016.35     1084.88    115.13 o
  -6  13   1      687.22      684.15     60.51 o
  -5  13   1       37.68       10.65     23.27 o
  -4  13   1     1850.97     2034.01    146.23 o
  -3  13   1     1915.07     1993.25     90.91 o
  -2  13   1     1319.91     1279.69     56.01 o
  -1  13   1     7550.26     7416.98    127.33 o
   0  13   1     1994.16     1882.03     62.24 o
   1  13   1       78.69       83.60     23.60 o
   2  13   1     3894.11     3932.55     87.60 o
   3  13   1       61.60       43.50     17.77 o
   4  13   1      841.43      872.37     37.57 o
   5  13   1       29.69        4.08     64.40 o
   6  13   1      879.83      972.76     84.27 o
   7  13   1      951.86      728.17    100.56 o
   8  13   1     1680.20     1992.40    137.72 o
   9  13   1       39.71       44.87     24.04 o
  10  13   1      252.72      377.63     88.13 o
  -8  14   1      280.59      353.23     72.54 o
  -7  14   1     1390.92     1417.73    110.41 o
  -6  14   1      627.56      585.47     80.66 o
  -5  14   1       35.65       41.71     27.17 o
  -4  14   1     1402.11     1380.79     92.23 o
  -3  14   1     3399.92     3425.44    162.08 o
  -2  14   1      145.57      139.17     26.80 o
  -1  14   1     3530.70     3515.11    126.38 o
   0  14   1      107.31      142.51     19.93 o
   1  14   1      416.35      517.92     44.67 o
   2  14   1     3904.45     3860.64    109.28 o
   3  14   1      719.37      784.73     39.15 o
   4  14   1     1115.61     1110.45     72.99 o
   5  14   1     1522.91     1641.60     86.81 o
   6  14   1      140.21       86.66     42.66 o
   7  14   1      775.07      776.27    100.04 o
   8  14   1     1406.91     1368.78    139.62 o
   9  14   1      192.19       71.69     31.22 o
  10  14   1      675.84      536.49    107.74 o
  -7  15   1     1190.44     1287.31    103.62 o
  -6  15   1      539.72      679.82     78.36 o
  -5  15   1       34.26       30.83     26.74 o
  -4  15   1     1174.26     1177.83     67.62 o
  -3  15   1     1798.24     1835.85    130.73 o
  -2  15   1      836.31      769.11     74.36 o
  -1  15   1     3859.75     4039.23    109.86 o
   0  15   1      337.68      380.94     44.74 o
   1  15   1      490.58      431.96     41.67 o
   2  15   1     1489.60     1544.11     78.64 o
   3  15   1      567.22      582.19     46.18 o
   4  15   1       11.15       11.25     14.47 o
   5  15   1     2483.08     2449.89     87.09 o
   6  15   1      149.58      120.72     53.09 o
   7  15   1     1834.12     2167.68    139.28 o
   8  15   1     1202.22     1352.87    169.68 o
   9  15   1      388.96      278.77     80.85 o
  -6  16   1     1064.86      986.36    139.65 o
  -5  16   1        0.29       11.96     45.15 o
  -4  16   1     1310.51     1404.65    139.83 o
  -3  16   1     1140.67     1080.73     64.08 o
  -2  16   1      110.22       76.16     19.75 o
  -1  16   1     1162.91     1139.77     87.05 o
   0  16   1     1382.47     1417.17     61.88 o
   1  16   1       72.22       65.02     24.74 o
   2  16   1     1058.12     1156.33     52.98 o
   3  16   1      263.78      276.60     38.88 o
   4  16   1      117.74      102.50     22.66 o
   5  16   1     1688.72     1664.70     74.24 o
   6  16   1      469.64      403.76     86.01 o
   7  16   1     2044.57     2313.99    139.41 o
   8  16   1     1126.87     1324.03    160.33 o
   9  16   1      147.65      129.20     45.39 o
  -6  17   1     1306.31     1204.78    147.11 o
  -5  17   1       23.67       64.58     26.43 o
  -4  17   1     1205.22     1335.89    104.89 o
  -3  17   1      444.08      522.47     73.31 o
  -2  17   1       27.18       78.53     23.44 o
  -1  17   1       81.86      144.59     25.29 o
   0  17   1      831.22      907.34     53.57 o
   1  17   1      120.89      115.99     31.11 o
   2  17   1     1285.88     1425.53     73.76 o
   3  17   1      664.68      588.08     79.72 o
   4  17   1       62.67       50.95     28.39 o
   5  17   1     2002.92     2016.59    119.58 o
   6  17   1      602.11      584.28    100.69 o
   7  17   1     1328.46     1362.13    158.12 o
   8  17   1     1425.10     1554.80    159.89 o
  -5  18   1      292.20      281.59     59.85 o
  -4  18   1      673.92      731.28    102.85 o
  -3  18   1       84.25      135.35     44.72 o
  -2  18   1       98.33       10.32     61.46 o
  -1  18   1      318.73      298.86     90.62 o
   0  18   1     2037.34     2099.64     92.04 o
   1  18   1      556.15      536.65     53.93 o
   2  18   1     1826.35     1894.46     65.11 o
   3  18   1      678.33      670.57     66.14 o
   4  18   1        3.40        6.39     37.89 o
   5  18   1      921.07      774.17     68.36 o
   6  18   1      418.14      353.94     90.82 o
   7  18   1      737.61      935.07    160.67 o
  -3  19   1      166.11      149.14     35.98 o
  -2  19   1       79.98       25.34     32.17 o
  -1  19   1      228.54      197.85     55.87 o
   0  19   1     2339.11     2131.16    119.87 o
   1  19   1       92.11      107.76     23.76 o
   2  19   1     1185.86     1236.67     89.30 o
   3  19   1      141.96      130.69     41.95 o
   4  19   1      271.50      342.55     75.33 o
   5  19   1      584.59      559.13     95.84 o
   6  19   1      441.00      448.31     82.63 o
  -2  20   1       14.12       27.14     17.05 o
  -1  20   1      165.14       38.07     70.40 o
   0  20   1      885.32     1087.64    141.41 o
   1  20   1      280.80      282.34     63.57 o
   2  20   1     1709.80     1793.72    119.81 o
   3  20   1      428.81      478.74     64.21 o
   4  20   1      102.25       84.06     42.70 o
   5  20   1      564.40      650.70     95.88 o
  -3 -20   2       40.92       17.34     25.53 o
  -2 -20   2      107.27       78.14     15.70 o
  -1 -20   2      427.14      500.88    108.61 o
   0 -20   2      582.69      556.51     66.41 o
  -5 -19   2      152.05      154.31     60.81 o
  -4 -19   2      781.60      948.75     91.81 o
  -3 -19   2      170.56      205.13     45.34 o
  -2 -19   2      131.17       64.04     32.04 o
  -1 -19   2      729.82      594.64     71.79 o
   0 -19   2      481.39      492.57     64.39 o
   1 -19   2       81.88       68.13     25.96 o
   2 -19   2      629.98      709.68     62.94 o
  -6 -18   2      777.14      774.89     91.90 o
  -5 -18   2       75.85       55.16     25.20 o
  -4 -18   2      952.75      916.26    108.31 o
  -3 -18   2      135.03      160.40     61.66 o
  -2 -18   2      146.80      148.55     34.21 o
  -1 -18   2      741.87      721.11     79.01 o
   0 -18   2      370.44      312.69     60.55 o
   1 -18   2      427.11      468.86     85.38 o
   2 -18   2      584.06      564.56    105.65 o
   3 -18   2      656.15      606.58     68.72 o
   4 -18   2      115.74      113.87     40.17 o
  -7 -17   2      606.16      669.67     94.45 o
  -6 -17   2      786.77      784.03    115.63 o
  -5 -17   2       79.67       78.65     30.08 o
  -4 -17   2      812.32      833.09     86.38 o
  -3 -17   2      187.90      150.46     32.63 o
  -2 -17   2      357.37      453.45     60.93 o
  -1 -17   2     1035.19     1099.02     67.45 o
   0 -17   2      722.81      684.57     69.65 o
   1 -17   2      316.84      372.27     74.68 o
   2 -17   2     1117.78     1048.98    146.12 o
   3 -17   2      920.46      889.24     81.58 o
   4 -17   2       84.07       41.27     24.41 o
   5 -17   2     1452.38     1563.25    123.17 o
  -8 -16   2        3.20       80.70     45.91 o
  -7 -16   2      852.28      904.54    100.12 o
  -6 -16   2     1586.05     1539.23    111.57 o
  -5 -16   2       94.10       67.81     17.76 o
  -4 -16   2      380.97      384.71     54.95 o
  -3 -16   2      597.50      670.83     50.71 o
  -2 -16   2      111.00       63.66     19.34 o
  -1 -16   2     2570.66     2748.89    115.18 o
   0 -16   2      912.08      974.89     64.71 o
   1 -16   2       32.68       40.83     37.40 o
   2 -16   2      620.95      746.35     67.96 o
   3 -16   2     1226.28     1214.17     86.94 o
   4 -16   2       88.20       45.27     30.31 o
   5 -16   2     1514.44     1639.47    125.78 o
   6 -16   2       57.79      110.27     51.64 o
  -9 -15   2      388.47      381.02     81.07 o
  -8 -15   2       29.16       42.07     53.66 o
  -7 -15   2      260.33      332.28     92.55 o
  -6 -15   2     3287.38     3404.34    133.13 o
  -5 -15   2      117.77      114.54     28.75 o
  -4 -15   2      726.33      907.43     50.14 o
  -3 -15   2      511.54      522.87     58.99 o
  -2 -15   2      596.77      532.69     32.86 o
  -1 -15   2     4676.23     4751.64    129.21 o
   0 -15   2      620.22      636.60     44.52 o
   1 -15   2     1198.74     1052.36     58.72 o
   2 -15   2     2117.70     1947.65     78.31 o
   3 -15   2     1625.35     1649.20    104.19 o
   4 -15   2      219.22      139.22     37.74 o
   5 -15   2     1303.67     1283.70     95.80 o
   6 -15   2      219.55      160.00     38.76 o
   7 -15   2      883.57     1127.96    103.50 o
  -9 -14   2      200.84      237.82     78.51 o
  -8 -14   2        0.99        0.10     36.77 o
  -7 -14   2       57.01       68.78     32.43 o
  -6 -14   2     2223.98     2306.54     95.69 o
  -5 -14   2        0.92        6.79     11.13 o
  -4 -14   2     1830.29     1928.12    115.05 o
  -3 -14   2      119.78      183.02     23.46 o
  -2 -14   2      645.72      621.25     60.88 o
  -1 -14   2     3600.78     3619.37    133.41 o
   0 -14   2     3108.18     2909.17     95.51 o
   1 -14   2      251.56      226.88     45.14 o
   2 -14   2     3511.79     3638.94    109.54 o
   3 -14   2     1680.04     1550.18     92.28 o
   4 -14   2       23.51        3.09     42.55 o
   5 -14   2      990.65     1264.29    157.07 o
   6 -14   2      236.34      287.74     96.38 o
   7 -14   2      573.90      587.11     86.44 o
 -10 -13   2      196.66      352.30     79.47 o
  -9 -13   2        9.33       89.86     51.49 o
  -8 -13   2        1.23       19.84     32.74 o
  -7 -13   2      308.68      319.67     73.53 o
  -6 -13   2     2157.41     2315.27     97.97 o
  -5 -13   2      180.65      106.44     16.28 o
  -4 -13   2     3132.11     3176.35     77.09 o
  -3 -13   2     3636.74     3540.12    112.37 o
  -2 -13   2        4.49        1.14     10.35 o
  -1 -13   2      521.44      612.96     34.10 o
   0 -13   2     3489.93     3589.88     97.00 o
   1 -13   2       32.44       64.20     24.29 o
   2 -13   2     4632.85     4601.40    203.76 o
   3 -13   2     2351.27     2323.51     80.84 o
   4 -13   2       89.94       84.39     45.11 o
   5 -13   2      341.15      371.34     61.36 o
   6 -13   2        7.31        0.23     45.63 o
   7 -13   2      121.07      101.13     38.77 o
   8 -13   2     1281.52     1253.01     96.06 o
 -10 -12   2      689.55      795.75     90.30 o
  -9 -12   2       89.53      170.18     65.31 o
  -8 -12   2      117.69      137.22     54.91 o
  -7 -12   2      527.88      689.65     83.06 o
  -6 -12   2     1196.95     1323.29     57.50 o
  -5 -12   2       87.17       78.33     30.21 o
  -4 -12   2     1464.98     1461.47     52.83 o
  -3 -12   2    10780.48    11045.05    174.06 o
  -2 -12   2      786.81      734.01     49.37 o
  -1 -12   2      861.78      710.22     51.20 o
   0 -12   2     2519.75     2674.04     98.92 o
   1 -12   2      113.28      113.79     13.93 o
   2 -12   2     6131.01     6167.57    125.01 o
   3 -12   2     3397.77     3304.30    111.42 o
   4 -12   2      729.30      755.04     70.04 o
   5 -12   2     1209.75     1162.49     82.99 o
   6 -12   2       40.58       19.42     27.59 o
   7 -12   2       83.23       47.39     27.17 o
   8 -12   2     1613.72     1633.36    119.20 o
 -10 -11   2      257.04      143.17     44.56 o
  -9 -11   2      456.81      695.91    101.38 o
  -8 -11   2      322.23      314.52     74.75 o
  -7 -11   2     1955.84     1987.44    147.29 o
  -6 -11   2     2431.38     2600.62     86.67 o
  -5 -11   2        2.89        9.64     22.90 o
  -4 -11   2      911.06      878.17     55.59 o
  -3 -11   2     5377.64     5440.99    126.12 o
  -2 -11   2     1830.66     1841.93     61.42 o
  -1 -11   2     3624.29     3600.40     90.11 o
   0 -11   2     4121.03     4046.78     80.87 o
   1 -11   2       28.41       58.86     10.25 o
   2 -11   2     1952.23     2027.68     64.24 o
   3 -11   2     1555.17     1567.42     51.33 o
   4 -11   2      736.88      734.49     46.86 o
   5 -11   2     1919.51     1962.96    108.00 o
   6 -11   2       87.33      123.95     26.49 o
   7 -11   2      148.79      129.88     28.38 o
   8 -11   2     1660.63     1663.77    116.15 o
   9 -11   2      739.34      700.38     67.38 o
 -11 -10   2      635.64      567.56     64.27 o
 -10 -10   2       67.62       58.43     76.35 o
  -9 -10   2      480.31      447.70     77.00 o
  -8 -10   2      624.90      574.89    101.25 o
  -7 -10   2     1662.32     1714.52    214.85 o
  -6 -10   2     1928.85     2025.95     50.07 o
  -5 -10   2      301.82      284.67     22.92 o
  -4 -10   2     3252.96     3255.85     75.85 o
  -3 -10   2     9931.36    10074.00    160.88 o
  -2 -10   2     2506.72     2515.71     59.21 o
  -1 -10   2     2102.43     2290.33     59.91 o
   0 -10   2     2968.70     2947.48     84.69 o
   1 -10   2      781.58      870.99     48.93 o
   2 -10   2      873.35      822.90     42.08 o
   3 -10   2     2517.50     2488.21     68.20 o
   4 -10   2     1261.14     1184.25     43.25 o
   5 -10   2     2439.71     2574.89     72.28 o
   6 -10   2      938.38      858.54     69.12 o
   7 -10   2       61.35       74.92     53.85 o
   8 -10   2     1404.27     1548.97    114.12 o
   9 -10   2      478.72      463.42    434.73 o
 -11  -9   2       39.15        0.16     31.57 o
 -10  -9   2      102.15       56.55     33.78 o
  -9  -9   2     3066.36     3264.44    206.62 o
  -8  -9   2     1051.96      888.37    150.10 o
  -7  -9   2     2426.75     2413.88     65.46 o
  -6  -9   2     3106.84     3149.56     81.94 o
  -5  -9   2      800.83      783.12     33.49 o
  -4  -9   2     1327.74     1255.91     51.17 o
  -3  -9   2    12414.12    12152.29    176.19 o
  -2  -9   2     1094.77      999.38     43.15 o
  -1  -9   2     3696.67     3549.76     89.81 o
   0  -9   2       83.39      134.90     15.49 o
   1  -9   2      887.96      957.08     34.03 o
   2  -9   2     1485.72     1338.77     51.16 o
   3  -9   2     7304.60     7590.00    127.34 o
   4  -9   2       65.40       48.91     21.97 o
   5  -9   2     3940.36     3914.73     88.83 o
   6  -9   2     1210.60     1231.00     71.37 o
   7  -9   2       45.30       82.10     45.28 o
   8  -9   2     1750.86     1804.12    107.03 o
   9  -9   2     1113.73     1168.20    102.85 o
  10  -9   2      112.54       73.42     54.67 o
 -11  -8   2       42.32        0.21     29.53 o
 -10  -8   2       45.92        0.03     28.91 o
  -9  -8   2     3922.79     3901.00    135.57 o
  -8  -8   2     2305.06     2126.48     85.68 o
  -7  -8   2      928.71      826.20     65.30 o
  -6  -8   2     7367.77     7347.29    100.11 o
  -5  -8   2      397.41      428.31     20.74 o
  -4  -8   2     1080.11     1126.74     32.59 o
  -3  -8   2     6645.00     6144.64     89.69 o
  -2  -8   2      279.74      279.04     13.93 o
  -1  -8   2     4826.73     5112.26     72.92 o
   0  -8   2      459.44      569.70     19.12 o
   1  -8   2      389.46      370.04     18.32 o
   2  -8   2     2131.66     2201.23     38.63 o
   3  -8   2     5378.67     5547.24     96.17 o
   4  -8   2      112.12       60.17     20.41 o
   5  -8   2     3620.46     3678.00    118.40 o
   6  -8   2     2812.35     2785.82     75.83 o
   7  -8   2       77.33       98.87     36.05 o
   8  -8   2     2319.86     2238.97    122.17 o
   9  -8   2     1082.10     1194.05     88.21 o
  10  -8   2      165.02      176.22     43.88 o
 -11  -7   2      419.51      363.86     94.41 o
 -10  -7   2        2.01       42.15     19.70 o
  -9  -7   2     2156.71     2160.36    220.15 o
  -8  -7   2     2800.98     3079.54    103.55 o
  -7  -7   2      125.57      136.75     19.70 o
  -6  -7   2     5884.52     6061.61     90.52 o
  -5  -7   2      350.30      330.00     22.38 o
  -4  -7   2     2842.66     2833.36     54.76 o
  -3  -7   2     2368.04     2544.23     54.36 o
  -2  -7   2       55.50       32.69     14.99 o
  -1  -7   2     7176.29     7392.70     78.44 o
   0  -7   2       36.48       31.31     24.29 o
   1  -7   2      619.21      638.81     24.14 o
   2  -7   2     4181.66     4295.55     88.77 o
   3  -7   2     8091.16     8188.15    133.48 o
   4  -7   2      296.33      293.57     25.72 o
   5  -7   2     2634.40     2837.27     65.18 o
   6  -7   2     7832.00     7978.54    155.76 o
   7  -7   2        4.26        1.92     21.13 o
   8  -7   2     1340.17     1211.98    117.51 o
   9  -7   2      833.74      924.10     87.80 o
  10  -7   2      205.90      185.19     41.46 o
 -11  -6   2      630.33      575.96    100.69 o
 -10  -6   2      201.83      205.56     35.94 o
  -9  -6   2     2203.65     2164.40     75.49 o
  -8  -6   2     2804.21     2620.62     90.89 o
  -7  -6   2      281.26       95.97     56.82 o
  -6  -6   2     7935.75     8231.00    104.09 o
  -5  -6   2      160.98      144.16     20.00 o
  -4  -6   2     1903.49     1868.44     41.08 o
  -3  -6   2     4763.12     4952.93     61.33 o
  -2  -6   2     3305.58     3057.19     56.42 o
  -1  -6   2     4701.22     4812.96     77.25 o
   0  -6   2      438.28      480.15      9.25 o
   1  -6   2     2063.75     2185.82     62.80 o
   2  -6   2    11396.84    11005.92    134.51 o
   3  -6   2     4922.66     4957.01     81.20 o
   4  -6   2     1361.42     1225.95     54.21 o
   5  -6   2     3008.61     2873.91     79.93 o
   6  -6   2     7066.88     7139.84    151.25 o
   7  -6   2      119.25      105.56     18.41 o
   8  -6   2     1974.31     1944.86    127.26 o
   9  -6   2      671.22      713.37     80.25 o
  10  -6   2       75.93      143.43     39.95 o
  11  -6   2      206.48      125.00     78.02 o
 -12  -5   2     1236.96     1178.77    140.01 o
 -11  -5   2     1073.51      978.32     77.12 o
 -10  -5   2      323.10      302.08     43.51 o
  -9  -5   2     1886.40     2054.22    103.81 o
  -8  -5   2     1704.23     1688.06     51.43 o
  -7  -5   2      110.54      155.45     32.61 o
  -6  -5   2     3011.38     3172.41     79.74 o
  -5  -5   2       17.69       19.45     14.93 o
  -4  -5   2     2830.70     2868.82     61.59 o
  -3  -5   2     5990.63     5452.33     56.47 o
  -2  -5   2      383.27      574.93     43.60 o
  -1  -5   2       11.85       47.55     12.28 o
   0  -5   2     7604.19     8664.29    134.81 o
   1  -5   2     6638.70     6028.55     82.38 o
   2  -5   2    17174.67    16474.63    163.63 o
   3  -5   2     3662.39     3660.97    115.18 o
   4  -5   2        5.19        1.27     13.64 o
   5  -5   2     3184.12     3269.51     67.54 o
   6  -5   2     8850.21     9015.49    113.71 o
   7  -5   2      108.89       89.04     34.27 o
   8  -5   2     2407.12     2337.10     91.35 o
   9  -5   2       49.34      109.05     20.46 o
  10  -5   2      728.08      718.30     70.06 o
  11  -5   2      432.72      412.21     60.49 o
 -12  -4   2      851.28      839.01    139.36 o
 -11  -4   2     1383.91     1302.38    109.48 o
 -10  -4   2      286.32      226.54     31.76 o
  -9  -4   2     2975.41     3123.05     96.00 o
  -8  -4   2     1409.43     1397.94     45.74 o
  -7  -4   2       39.72       54.57     15.21 o
  -6  -4   2       29.46        5.27     15.56 o
  -5  -4   2     2477.71     2506.90     56.06 o
  -4  -4   2     3960.42     3817.35     93.03 o
  -3  -4   2    15561.08    15913.49    142.20 o
  -2  -4   2       25.56       31.66     13.29 o
  -1  -4   2      101.22      195.86     17.51 o
   0  -4   2    12862.96    12254.50    114.65 o
   1  -4   2     4478.47     4898.17     69.01 o
   2  -4   2    16344.73    17930.49    143.34 o
   3  -4   2    33245.24    33637.34    215.43 o
   4  -4   2      549.24      644.67     19.47 o
   5  -4   2      630.92      531.56     30.79 o
   6  -4   2     4903.88     4680.05    114.10 o
   7  -4   2     3228.03     3068.21     61.46 o
   8  -4   2      763.12      767.93     51.27 o
   9  -4   2      244.28      258.30     22.98 o
  10  -4   2     1656.78     1755.84    120.67 o
  11  -4   2     1283.37     1145.60    118.73 o
 -11  -3   2      791.96      846.36     74.69 o
 -10  -3   2      151.82       89.01     22.37 o
  -9  -3   2     3101.99     3194.02     90.34 o
  -8  -3   2     2576.32     2546.04     74.20 o
  -7  -3   2      570.60      620.71     43.12 o
  -6  -3   2      583.53      631.19     33.42 o
  -5  -3   2     2674.26     3006.45     70.44 o
  -4  -3   2      812.63      929.61     78.65 o
  -3  -3   2    28605.70    28424.63    173.68 o
  -2  -3   2     4148.06     3841.46     66.23 o
  -1  -3   2      282.29      344.78     21.00 o
   0  -3   2    50157.67    52436.78    308.35 o
   1  -3   2     2618.82     2767.04     56.94 o
   2  -3   2     5084.05     5222.08     74.34 o
   3  -3   2    35980.44    38112.25    209.77 o
   4  -3   2      130.16      132.23     14.84 o
   5  -3   2     2616.14     2636.49     67.90 o
   6  -3   2       48.07       51.93     21.59 o
   7  -3   2      117.54       82.44     31.53 o
   8  -3   2     4764.63     4872.06    129.14 o
   9  -3   2      139.98      151.57     12.83 o
  10  -3   2      115.54      138.12     34.10 o
  11  -3   2      992.87      963.82    236.57 o
 -12  -2   2      335.20      356.86     88.39 o
 -11  -2   2      514.80      588.85     91.81 o
 -10  -2   2       22.50        9.11     20.43 o
  -9  -2   2     1379.64     1272.14     66.23 o
  -8  -2   2     2639.98     2830.61     56.62 o
  -7  -2   2     1080.98     1111.94     31.11 o
  -6  -2   2       41.66       57.69     28.06 o
  -5  -2   2       24.76       24.79     12.38 o
  -4  -2   2      686.35      555.48     26.99 o
  -3  -2   2    24823.73    25289.05    149.82 o
  -2  -2   2     1212.90     1401.19     27.07 o
  -1  -2   2      368.58      262.84      6.44 o
   0  -2   2    54735.93    48072.26    207.64 o
   1  -2   2     1667.45     1485.22     44.16 o
   2  -2   2     2059.94     1439.66     21.85 o
   3  -2   2     4319.47     4358.20     83.12 o
   4  -2   2      188.60      197.28     22.46 o
   5  -2   2    10175.42    10319.73    180.29 o
   6  -2   2     1146.01     1067.43     44.09 o
   7  -2   2       10.09       23.98     21.37 o
   8  -2   2     2245.18     2300.44     79.69 o
   9  -2   2      559.84      476.13     48.20 o
  10  -2   2      167.61      154.99     26.07 o
  11  -2   2      815.22      808.31     76.63 o
 -12  -1   2      213.14      140.55     43.23 o
 -11  -1   2      303.59      289.48     68.81 o
 -10  -1   2      199.72      149.48     26.86 o
  -9  -1   2     2123.54     2267.28    111.26 o
  -8  -1   2     3122.24     3218.80     92.41 o
  -7  -1   2       33.20       30.76     17.69 o
  -6  -1   2     1517.01     1691.97     49.49 o
  -5  -1   2      388.58      280.24     28.00 o
  -4  -1   2       41.01       40.38     25.08 o
  -3  -1   2    24707.79    24794.29    131.11 o
  -2  -1   2    29712.17    30335.72    198.75 o
  -1  -1   2     2144.83     2098.96      8.48 o
   1  -1   2    13937.68    15975.27    140.66 o
   2  -1   2    13047.34    15881.75    118.43 o
   3  -1   2     2311.09     2503.10     38.60 o
   4  -1   2      727.36      777.72     33.42 o
   5  -1   2    11388.57    11371.02    146.72 o
   6  -1   2    15353.17    16436.16    152.54 o
   7  -1   2      755.19      707.82     33.07 o
   8  -1   2      208.85      152.00     33.06 o
   9  -1   2       15.97       42.61     19.92 o
  10  -1   2        0.16        5.69     15.29 o
  11  -1   2     2003.10     1997.09    160.61 o
  12  -1   2     1814.19     1770.10    100.49 o
 -12   0   2       26.88       33.20     20.63 o
 -11   0   2      117.07      129.82     53.87 o
 -10   0   2       87.33      101.13     23.38 o
  -9   0   2     3127.65     3336.75    101.95 o
  -8   0   2     1865.65     1898.28     90.56 o
  -7   0   2        1.06       10.67     12.48 o
  -6   0   2     3953.54     4290.79     96.34 o
  -5   0   2     1317.91     1327.35     33.13 o
  -4   0   2     1671.71     1691.30     32.12 o
  -3   0   2    21016.15    21476.60    173.96 o
  -2   0   2    16857.40    18927.70    128.69 o
  -1   0   2     2890.55     6195.40    129.85 o
   2   0   2    10306.49    11468.61    121.51 o
   3   0   2     1286.38     1034.23      5.51 o
   4   0   2      914.15     1092.74     27.57 o
   5   0   2      915.49     1011.06     23.24 o
   6   0   2    12339.77    12706.40    147.15 o
   7   0   2       57.49       51.30     11.19 o
   8   0   2      821.45      862.07     57.19 o
   9   0   2     1876.62     1941.76     52.08 o
  10   0   2       52.96       30.10     24.82 o
  11   0   2     2917.54     2834.59    131.46 o
  12   0   2     1686.24     1630.44    108.20 o
 -12   1   2        6.73       32.94     20.15 o
 -11   1   2      131.02      171.10     44.18 o
 -10   1   2        0.68       33.29     19.59 o
  -9   1   2     3144.45     3227.14     96.38 o
  -8   1   2     2081.58     2286.66     55.56 o
  -7   1   2      217.21      196.45     26.25 o
  -6   1   2     5105.02     4957.26     91.73 o
  -5   1   2     9039.43     9259.05    117.60 o
  -4   1   2     6554.60     6566.12     87.15 o
  -3   1   2    21413.49    22512.86    139.04 o
  -2   1   2     3907.91     3339.15     31.89 o
  -1   1   2    13591.97    10372.57     68.10 o
   2   1   2      657.26      415.89     20.65 o
   3   1   2     2268.93     2882.65     88.34 o
   4   1   2        6.09       19.32     11.75 o
   5   1   2       34.73       17.71     19.28 o
   6   1   2    11297.82    11707.71    110.86 o
   7   1   2        1.89       16.07     10.67 o
   8   1   2     1080.01     1117.59     35.96 o
   9   1   2     3493.48     3494.15    112.39 o
  10   1   2      314.63      307.26     26.12 o
  11   1   2     1919.28     1639.16     84.40 o
  12   1   2      889.68      902.44     95.57 o
 -11   2   2      364.10      351.50     98.00 o
 -10   2   2       52.72       18.30     40.99 o
  -9   2   2     2928.44     2997.46    112.63 o
  -8   2   2     2677.64     2620.83     65.52 o
  -7   2   2     1483.34     1540.55     38.97 o
  -6   2   2     6138.19     6497.84     97.61 o
  -5   2   2    20527.72    20751.33    215.19 o
  -4   2   2      621.88      559.79     36.59 o
  -3   2   2      171.99      156.17     19.16 o
  -2   2   2       20.16       78.59     34.18 o
  -1   2   2    17163.32    17349.02    147.65 o
   1   2   2    15269.47    11779.04     77.03 o
   2   2   2      602.63     1433.12     48.59 o
   3   2   2     2329.72     2568.06     52.17 o
   4   2   2     2072.04     1653.35     25.26 o
   5   2   2     1532.65     1596.69     32.32 o
   6   2   2    18223.20    20133.13    190.28 o
   7   2   2      374.25      426.98     26.52 o
   8   2   2     1533.06     1573.13     53.50 o
   9   2   2     3071.91     3020.18     89.05 o
  10   2   2      173.15      112.61     25.96 o
  11   2   2      860.93      853.74     69.57 o
  12   2   2      970.69      820.35     65.92 o
 -11   3   2      903.95      794.62     81.48 o
 -10   3   2       51.99       53.63     24.66 o
  -9   3   2     1922.59     1932.43     75.98 o
  -8   3   2     1305.54     1276.66     74.76 o
  -7   3   2      421.14      422.00     43.12 o
  -6   3   2    10163.48    10312.75    164.19 o
  -5   3   2    15684.75    16549.23    137.61 o
  -4   3   2     6051.74     5962.70     67.65 o
  -3   3   2     6801.98     7341.21    107.88 o
  -2   3   2      347.77      735.21     37.26 o
  -1   3   2     1646.95     1787.02     47.49 o
   0   3   2    13454.28     9314.25     41.56 o
   1   3   2     6374.59     9257.27    139.67 o
   2   3   2      550.80      623.67     23.53 o
   3   3   2      329.23      154.28     20.89 o
   4   3   2     6602.18     6616.71    194.00 o
   5   3   2      558.97      455.61     23.56 o
   6   3   2    12163.78    11957.26    135.11 o
   7   3   2      266.88      305.42     29.37 o
   8   3   2     3983.95     4268.56     92.13 o
   9   3   2     4941.40     4952.63     96.20 o
  10   3   2      403.30      427.56     52.64 o
  11   3   2      418.94      396.65     52.23 o
  12   3   2      356.58      358.90     54.48 o
 -11   4   2     1306.19     1198.25     96.20 o
 -10   4   2       27.47       23.97     82.17 o
  -9   4   2     2432.99     2820.57    154.26 o
  -8   4   2     2127.82     2133.21     78.39 o
  -7   4   2      662.54      633.98     41.36 o
  -6   4   2     4740.52     4619.25     94.81 o
  -5   4   2    13292.10    14056.37    149.47 o
  -4   4   2     1167.89     1239.40     48.19 o
  -3   4   2     3236.09     2659.53     44.86 o
  -2   4   2       43.82       17.06     10.49 o
  -1   4   2      970.20     1128.84     41.77 o
   0   4   2    17963.83    21929.10    177.54 o
   1   4   2     1163.73     1174.00     10.71 o
   2   4   2      165.83      670.78     58.02 o
   3   4   2     2206.03     3494.21    151.62 o
   4   4   2     1689.20     1613.28     19.24 o
   5   4   2     4825.16     5052.14     77.36 o
   6   4   2    10804.06    11109.29    124.24 o
   7   4   2     1673.25     1643.29     52.53 o
   8   4   2     2048.44     1972.73     51.35 o
   9   4   2     2546.47     2560.16     70.97 o
  10   4   2      421.81      321.41     32.04 o
  11   4   2      408.95      371.88     80.09 o
  12   4   2       24.20        7.24     17.46 o
 -11   5   2     1470.43     1432.21    164.05 o
 -10   5   2        6.65       17.23     77.37 o
  -9   5   2     2225.37     2358.55    110.23 o
  -8   5   2     2159.92     2101.46     70.25 o
  -7   5   2      179.02      185.10     22.45 o
  -6   5   2     2485.03     2641.62     66.84 o
  -5   5   2     5830.06     5685.45    106.91 o
  -4   5   2       53.63       69.79      9.05 o
  -3   5   2      738.45      593.76     28.76 o
  -2   5   2      107.61      111.68     10.29 o
  -1   5   2     6358.05     6281.27     78.08 o
   0   5   2    19515.96    19131.80    155.56 o
   1   5   2     7760.91     8915.71    101.63 o
   2   5   2      560.88      951.92     49.71 o
   3   5   2     6525.21     5039.49     33.00 o
   4   5   2     1261.38     1103.37    101.53 o
   5   5   2     9229.38     9728.17    176.31 o
   6   5   2     8440.99     8619.17    115.00 o
   7   5   2     4223.91     4400.62     93.56 o
   8   5   2      598.00      584.17     28.76 o
   9   5   2     1406.06     1366.24     75.75 o
  10   5   2      115.08       99.70     17.55 o
  11   5   2      568.97      615.09     71.40 o
  12   5   2       99.97       39.81     22.87 o
 -11   6   2     1440.09     1403.68    101.55 o
 -10   6   2       21.66        3.31     52.77 o
  -9   6   2      952.99      925.71     64.12 o
  -8   6   2     2487.84     2670.58    180.69 o
  -7   6   2       62.62       59.60     20.22 o
  -6   6   2     2958.26     2972.11     74.44 o
  -5   6   2     1688.40     1620.31     58.39 o
  -4   6   2      100.89      137.87     31.00 o
  -3   6   2     3859.00     3793.67     62.88 o
  -2   6   2     8232.58     8111.07     71.22 o
  -1   6   2     1354.50     1465.84     40.45 o
   0   6   2    24815.86    26332.15    183.33 o
   1   6   2     7304.77     7221.34     85.92 o
   2   6   2       13.35       11.95      9.78 o
   3   6   2    19195.73    19093.48    448.10 o
   4   6   2     7352.94     7076.61    215.17 o
   5   6   2     4529.72     4144.47    277.22 o
   6   6   2     2605.60     2546.68     79.16 o
   7   6   2      218.78      213.29     25.78 o
   8   6   2      451.68      401.44     39.07 o
   9   6   2     2041.04     2007.10     58.46 o
  10   6   2      218.64      193.37     44.88 o
  11   6   2      646.54      601.76     64.21 o
 -11   7   2     1128.41     1136.90     92.63 o
 -10   7   2       22.20        0.05     70.55 o
  -9   7   2      371.13      456.75     87.74 o
  -8   7   2     3517.95     3611.93    117.32 o
  -7   7   2       34.07       13.70     16.14 o
  -6   7   2     3107.82     3241.53     82.63 o
  -5   7   2      586.73      551.28     24.54 o
  -4   7   2     2596.28     2674.47     65.80 o
  -3   7   2     1915.04     1802.92     57.95 o
  -2   7   2    11195.91    11628.99    143.55 o
  -1   7   2      310.80      377.87     28.02 o
   0   7   2    24637.70    23322.96   1176.36 o
   1   7   2       61.77       97.49     25.24 o
   2   7   2     1467.60     1238.66     17.30 o
   3   7   2     9807.10    10589.32    146.07 o
   4   7   2    16138.67    15697.05    304.60 o
   5   7   2     2742.51     2487.88    317.29 o
   6   7   2     3721.35     3597.61    168.66 o
   7   7   2      163.17      137.23     31.04 o
   8   7   2      367.18      354.97     38.72 o
   9   7   2     1169.20     1268.30     54.59 o
  10   7   2      983.57      936.91     58.51 o
  11   7   2      395.23      402.35     70.07 o
  12   7   2      192.68      214.65     78.12 o
 -10   8   2      142.70      117.95     37.12 o
  -9   8   2      248.19      271.18     55.84 o
  -8   8   2     2268.80     2339.46    114.39 o
  -7   8   2      270.75      283.73     48.27 o
  -6   8   2     3260.60     3434.08     71.66 o
  -5   8   2      566.91      561.63     44.75 o
  -4   8   2      986.37     1069.95     52.87 o
  -3   8   2      129.27      137.84     25.80 o
  -2   8   2     7448.72     7534.35    106.37 o
  -1   8   2      458.09      506.55     17.86 o
   0   8   2    44559.00    47506.57    786.36 o
   1   8   2     6408.37     6386.66    127.25 o
   2   8   2       78.95       12.79     30.70 o
   3   8   2     2060.95     2075.46     24.03 o
   4   8   2     8390.24     7669.60    180.01 o
   5   8   2     3166.06     3057.06    235.14 o
   6   8   2     4587.69     4590.75    112.37 o
   7   8   2       45.25       53.82     28.56 o
   8   8   2      163.98      236.38     50.67 o
   9   8   2      778.20      798.62    118.62 o
  10   8   2      697.42      848.53    102.51 o
  11   8   2       37.53       38.98     44.65 o
 -10   9   2      317.69      343.12     43.90 o
  -9   9   2       79.20       61.99     27.62 o
  -8   9   2     1512.98     1510.35     96.17 o
  -7   9   2      196.46      229.93     61.59 o
  -6   9   2     1997.02     2023.43     79.98 o
  -5   9   2     2230.31     2163.20     66.12 o
  -4   9   2      144.71      142.35     28.49 o
  -3   9   2     1173.61     1153.38     56.50 o
  -2   9   2     9308.50     9629.29    128.16 o
  -1   9   2      395.84      315.32     31.97 o
   0   9   2    10799.77    10509.47    165.98 o
   1   9   2     7513.99     7749.27     92.58 o
   2   9   2      176.76      134.62     31.49 o
   3   9   2     4812.54     4416.13     98.80 o
   4   9   2     4573.67     4458.54     85.79 o
   5   9   2      873.37     1003.12     30.98 o
   6   9   2     2379.40     2389.46    242.67 o
   7   9   2       45.99       44.76     12.85 o
   8   9   2        6.83       15.60     18.91 o
   9   9   2     3180.63     3405.71    161.06 o
  10   9   2       29.62       53.26     48.68 o
  11   9   2      138.15      101.91     44.22 o
 -10  10   2      153.27       85.44     31.24 o
  -9  10   2       23.56       91.99     27.03 o
  -8  10   2      847.91      844.70     95.47 o
  -7  10   2      699.09      655.15     64.99 o
  -6  10   2     1187.32     1185.93     87.44 o
  -5  10   2     3996.10     3721.76     80.16 o
  -4  10   2       75.29       86.82     33.41 o
  -3  10   2     1090.73     1103.82     60.06 o
  -2  10   2     8309.44     8657.22    134.47 o
  -1  10   2     2927.22     2833.93     63.93 o
   0  10   2     1930.02     1780.55     53.43 o
   1  10   2     3267.19     3007.85     76.52 o
   2  10   2        7.29        8.21     18.26 o
   3  10   2     6077.58     5897.36     90.00 o
   4  10   2      758.95      773.99     40.61 o
   5  10   2      299.05      201.21     40.31 o
   6  10   2     1787.67     1808.76     65.49 o
   7  10   2      239.75      214.92     53.21 o
   8  10   2      222.51      215.72     36.64 o
   9  10   2     4348.85     4836.74    316.49 o
  10  10   2      302.47      197.55     45.73 o
  11  10   2      386.26      241.36     58.55 o
  -9  11   2       54.81       47.60     21.66 o
  -8  11   2      252.11      283.72     96.90 o
  -7  11   2      558.11      460.72    122.71 o
  -6  11   2     1606.70     1504.14     69.08 o
  -5  11   2     4933.10     5622.76    197.28 o
  -4  11   2      449.44      427.07     18.12 o
  -3  11   2     1788.26     1812.16    118.32 o
  -2  11   2     5390.62     5677.71     94.21 o
  -1  11   2     2018.19     2028.88     56.77 o
   0  11   2     5586.47     5535.09    118.17 o
   1  11   2     6094.00     5861.41     95.17 o
   2  11   2     2146.84     2319.44     54.84 o
   3  11   2     5163.58     5497.32     86.87 o
   4  11   2     1391.95     1188.97     54.77 o
   5  11   2       36.66       36.42     20.21 o
   6  11   2      519.05      510.44     43.41 o
   7  11   2      408.82      435.88     57.30 o
   8  11   2      388.56      421.13     88.52 o
   9  11   2     2855.76     3108.76    166.65 o
  10  11   2      968.45      899.59    119.87 o
  11  11   2      337.39      339.11     78.82 o
  -9  12   2       20.36       49.05     43.59 o
  -8  12   2      388.69      437.86     71.59 o
  -7  12   2      293.86      298.07     71.41 o
  -6  12   2     1287.56     1212.81     95.94 o
  -5  12   2     3772.88     3514.78    122.24 o
  -4  12   2      516.22      548.21     64.23 o
  -3  12   2     3538.47     3562.93    103.39 o
  -2  12   2     3670.10     3610.59     78.65 o
  -1  12   2      665.02      680.23     31.31 o
   0  12   2     2223.09     2128.79     59.58 o
   1  12   2     1520.51     1563.44     65.47 o
   2  12   2      567.00      518.28     28.44 o
   3  12   2     2579.23     2652.24     78.35 o
   4  12   2     1673.57     1734.06     36.11 o
   5  12   2      141.63      130.73     61.95 o
   6  12   2       46.73       23.85     65.14 o
   7  12   2     2317.32     2471.12    135.21 o
   8  12   2     1388.69     1289.32     94.28 o
   9  12   2     2967.57     3070.21    204.01 o
  10  12   2      422.23      376.51     83.02 o
  -8  13   2      699.80      696.32     79.49 o
  -7  13   2       96.37        1.33     69.55 o
  -6  13   2      885.50      871.26    107.79 o
  -5  13   2     2855.55     2741.85    166.28 o
  -4  13   2     2119.32     2372.09    233.54 o
  -3  13   2     3622.66     3463.25     88.17 o
  -2  13   2     2244.66     2098.51     62.85 o
  -1  13   2      215.34      195.81     28.63 o
   0  13   2     1022.54     1067.05     39.28 o
   1  13   2     1875.23     1975.21     56.28 o
   2  13   2      159.14      153.10     27.24 o
   3  13   2     3260.23     3419.07    137.45 o
   4  13   2     1664.27     1770.59     51.97 o
   5  13   2      332.69      266.06    102.59 o
   6  13   2       18.82       30.92     43.92 o
   7  13   2     2393.14     2574.27    169.85 o
   8  13   2      338.71      350.93     79.34 o
   9  13   2     3394.83     3706.73    203.11 o
  10  13   2      228.38      252.80     82.41 o
  -8  14   2      968.29     1058.17     96.43 o
  -7  14   2        6.88       48.99     28.21 o
  -6  14   2     1069.22     1011.60    142.33 o
  -5  14   2     1948.59     2046.46    361.09 o
  -4  14   2     2510.19     2597.48    104.99 o
  -3  14   2     2239.60     2235.66     95.01 o
  -2  14   2     2031.26     2013.03    124.54 o
  -1  14   2      157.78       79.55     16.55 o
   0  14   2      135.56      163.02     21.85 o
   1  14   2     1077.97     1176.44     69.29 o
   2  14   2      381.93      350.33     33.22 o
   3  14   2     3640.82     3524.74     80.00 o
   4  14   2     4228.19     4108.18    121.17 o
   5  14   2        0.63       19.34     36.51 o
   6  14   2      179.29      253.11     71.24 o
   7  14   2      822.43      869.13     96.23 o
   8  14   2      317.74      324.14    321.81 o
   9  14   2     2416.51     2587.67    203.67 o
  10  14   2      253.67      357.82     74.01 o
  -7  15   2        5.74        0.17     54.07 o
  -6  15   2      795.04      694.91    100.30 o
  -5  15   2     1209.65     1185.51    113.06 o
  -4  15   2      791.34      832.32     89.34 o
  -3  15   2      706.87      848.27     87.35 o
  -2  15   2     2075.53     1957.24     67.11 o
  -1  15   2      242.00      168.06     33.67 o
   0  15   2      467.24      366.81     44.69 o
   1  15   2     1953.59     2160.38     71.22 o
   2  15   2        3.08       16.04     16.96 o
   3  15   2     2300.62     2387.75     85.54 o
   4  15   2     1758.26     1682.59     67.99 o
   5  15   2       20.70       45.02     82.04 o
   6  15   2      797.21      912.15     95.32 o
   7  15   2     1163.80     1452.26    144.60 o
   8  15   2      475.48      368.99     96.14 o
   9  15   2     1240.71     1345.33    152.87 o
  -6  16   2      471.94      613.09    134.17 o
  -5  16   2      825.85      778.44     80.61 o
  -4  16   2      348.34      331.19     38.84 o
  -3  16   2      116.73       83.69     33.73 o
  -2  16   2     2191.70     2365.35    168.05 o
  -1  16   2     1398.75     1374.23     65.01 o
   0  16   2      262.56      209.12     18.96 o
   1  16   2     2529.12     2590.04     85.69 o
   2  16   2       40.49       40.09     17.52 o
   3  16   2     1919.40     2060.14    143.50 o
   4  16   2      954.53     1126.56     49.12 o
   5  16   2        8.49       12.18     19.90 o
   6  16   2     1684.87     1750.71    156.94 o
   7  16   2     1192.14     1256.86    151.27 o
   8  16   2      220.00      337.58     86.01 o
   9  16   2      519.07      712.36     93.24 o
  -6  17   2      132.26      173.51     45.35 o
  -5  17   2      531.90      587.44     71.27 o
  -4  17   2       81.49       57.92     35.33 o
  -3  17   2      199.93      216.68     76.89 o
  -2  17   2     2380.94     2422.00     92.27 o
  -1  17   2     1880.16     2170.44    183.30 o
   0  17   2       37.95       59.15     26.34 o
   1  17   2      716.65      867.31     71.08 o
   2  17   2        1.84       16.03     26.03 o
   3  17   2     2444.15     2524.83     99.94 o
   4  17   2     1304.72     1283.49     73.98 o
   5  17   2      388.26      408.43     46.18 o
   6  17   2     1774.21     1818.60    146.25 o
   7  17   2      639.01      573.04    107.40 o
   8  17   2      138.57       99.92     31.91 o
  -5  18   2      937.26     1121.55    102.98 o
  -4  18   2      360.87      438.22     72.99 o
  -3  18   2       83.87      107.95     46.86 o
  -2  18   2     1086.51     1135.86     91.29 o
  -1  18   2      315.37      384.35     69.25 o
   0  18   2       92.22      112.53     35.25 o
   1  18   2     1566.83     1578.73     85.04 o
   2  18   2       31.08       73.26     30.13 o
   3  18   2     3387.58     3600.10    118.83 o
   4  18   2     1387.05     1371.31     73.05 o
   5  18   2      794.54      775.29     69.66 o
   6  18   2      696.37      745.95    118.10 o
   7  18   2      687.77      840.33     89.61 o
  -4  19   2      594.36      715.47     61.33 o
  -3  19   2       90.27       88.82     31.74 o
  -2  19   2      419.66      357.74     69.39 o
  -1  19   2       24.08       50.78     30.83 o
   0  19   2       61.27       97.63     47.21 o
   1  19   2     2194.02     2302.46    133.57 o
   2  19   2      267.53      229.88     36.53 o
   3  19   2      898.78      884.03     74.56 o
   4  19   2      449.77      418.95     65.25 o
   5  19   2       28.04       86.32     40.37 o
   6  19   2      456.84      391.91     67.56 o
  -2  20   2      638.10      618.92     75.98 o
  -1  20   2      133.08      132.73     83.12 o
   0  20   2       37.30       94.60     36.23 o
   1  20   2     1222.73     1271.40     89.91 o
   2  20   2       12.34       19.60     24.77 o
   3  20   2      500.21      589.29     70.20 o
   4  20   2      980.44     1095.14    128.14 o
   5  20   2       90.64       73.39     30.92 o
   1  21   2      853.74     1018.11    144.73 o
   2  21   2       11.52       38.88     24.48 o
  -4 -19   3      357.07      331.07     90.15 o
  -3 -19   3      449.22      429.44     59.22 o
  -2 -19   3      645.07      641.22     73.67 o
  -1 -19   3        3.63       28.29     28.68 o
   0 -19   3      238.70      271.95     88.47 o
   1 -19   3      858.77      832.47     77.80 o
   2 -19   3        4.44       33.25     26.16 o
  -6 -18   3       11.99       67.13     28.62 o
  -5 -18   3      938.59     1178.91    139.71 o
  -4 -18   3      401.10      393.01     60.93 o
  -3 -18   3      904.34      941.65     80.02 o
  -2 -18   3      603.07      600.57     60.89 o
  -1 -18   3      120.53      100.68     41.15 o
   0 -18   3      191.41      134.72     33.65 o
   1 -18   3     1341.24     1311.93    116.99 o
   2 -18   3        5.94       77.71     42.74 o
   3 -18   3     1200.72     1066.84    101.68 o
  -7 -17   3       29.02       36.07     29.75 o
  -6 -17   3       12.61       28.62     48.20 o
  -5 -17   3      385.73      367.71    122.04 o
  -4 -17   3      177.03      236.56     36.01 o
  -3 -17   3      924.44     1004.50     73.09 o
  -2 -17   3     1274.95     1384.71     82.53 o
  -1 -17   3      443.57      481.49     80.46 o
   0 -17   3      155.85      146.76     38.10 o
   1 -17   3      875.44      915.60     83.81 o
   2 -17   3       91.33       54.82     33.20 o
   3 -17   3     1247.36     1262.39    109.12 o
   4 -17   3     1410.94     1253.56    108.49 o
   5 -17   3        0.28       24.33     71.91 o
  -8 -16   3     1029.49     1010.16    118.88 o
  -7 -16   3      101.87       74.79     75.05 o
  -6 -16   3      350.64      281.15    211.23 o
  -5 -16   3     1085.37     1202.06     75.65 o
  -4 -16   3       22.94       29.63     52.68 o
  -3 -16   3      286.25      290.06     38.75 o
  -2 -16   3     1279.36     1405.56     72.07 o
  -1 -16   3     1200.00     1346.24     67.21 o
   0 -16   3     1677.94     1622.27     93.12 o
   1 -16   3      826.78      750.07     60.64 o
   2 -16   3      162.64       86.34     68.25 o
   3 -16   3      159.96      201.70     50.02 o
   4 -16   3     1934.00     2111.63    149.67 o
   5 -16   3       46.08       63.81     25.11 o
   6 -16   3      814.43      907.27    111.70 o
  -8 -15   3      715.90      792.90    122.04 o
  -7 -15   3      544.21      541.37    109.27 o
  -6 -15   3      153.94      185.15     40.51 o
  -5 -15   3     1995.17     2105.95     90.95 o
  -4 -15   3      186.62      211.17     39.12 o
  -3 -15   3      615.70      625.37     64.54 o
  -2 -15   3      487.71      577.89     46.61 o
  -1 -15   3     4214.66     4154.09    108.64 o
   0 -15   3     1480.99     1527.03     73.90 o
   1 -15   3     2312.40     2195.36    115.06 o
   2 -15   3       72.08       56.45     21.73 o
   3 -15   3      331.19      243.13    103.70 o
   4 -15   3     1681.62     1682.22     92.32 o
   5 -15   3       67.64       61.82     25.19 o
   6 -15   3      800.12      672.13     81.24 o
  -9 -14   3       90.99      100.22     41.53 o
  -8 -14   3      419.30      528.29     96.01 o
  -7 -14   3      716.08      653.38    104.71 o
  -6 -14   3       50.57       14.89     19.77 o
  -5 -14   3     1519.42     1728.31     60.70 o
  -4 -14   3       49.16       38.51     10.99 o
  -3 -14   3     2274.43     2282.52     75.06 o
  -2 -14   3     1018.93      883.83     58.07 o
  -1 -14   3     1812.41     1949.05     71.50 o
   0 -14   3      118.52      141.55     25.01 o
   1 -14   3     5575.51     5903.92    109.42 o
   2 -14   3        1.38        0.97     26.22 o
   3 -14   3      602.53      635.64     62.08 o
   4 -14   3     1093.82     1160.56     78.04 o
   5 -14   3      143.10      114.44     31.04 o
   6 -14   3      811.51      915.39    129.38 o
   7 -14   3      678.70      625.56     63.03 o
  -9 -13   3       63.15       51.67     39.41 o
  -8 -13   3       61.02      178.07     69.77 o
  -7 -13   3     1344.02     1302.64    138.24 o
  -6 -13   3        6.83       12.81     12.33 o
  -5 -13   3     4185.39     4291.83    149.95 o
  -4 -13   3      988.46     1093.20     75.40 o
  -3 -13   3      281.46      341.45     48.36 o
  -2 -13   3     4246.07     4186.64    108.05 o
  -1 -13   3      325.97      318.31     43.79 o
   0 -13   3      121.51       70.92     19.53 o
   1 -13   3     5432.73     5698.62    133.70 o
   2 -13   3        4.56       36.82     20.38 o
   3 -13   3     1011.68     1022.77     74.77 o
   4 -13   3      910.03      889.31     71.81 o
   5 -13   3      427.59      394.56     68.43 o
   6 -13   3      628.89      682.69     79.14 o
   7 -13   3      287.71      217.31     50.95 o
   8 -13   3       95.87       67.76     29.42 o
 -10 -12   3      285.88      198.09     70.63 o
  -9 -12   3      489.91      467.69     99.26 o
  -8 -12   3      292.14      225.92     49.93 o
  -7 -12   3     1733.16     1695.18    126.80 o
  -6 -12   3      144.89      126.83     22.22 o
  -5 -12   3     3730.60     3569.86    103.87 o
  -4 -12   3      353.40      285.83     32.47 o
  -3 -12   3      172.56      145.74     17.99 o
  -2 -12   3     8051.95     8314.47    157.10 o
  -1 -12   3     4069.88     4007.92    103.76 o
   0 -12   3      378.49      389.52     33.38 o
   1 -12   3     1112.79     1067.71     51.24 o
   2 -12   3       18.60       19.05     14.11 o
   3 -12   3     2032.80     1899.04     98.98 o
   4 -12   3     1557.77     1465.79     92.98 o
   5 -12   3      402.96      372.29     56.69 o
   6 -12   3     1599.15     1567.47    101.56 o
   7 -12   3      530.96      536.70     86.35 o
   8 -12   3       39.16       56.83     27.57 o
 -10 -11   3      271.82      207.08     51.23 o
  -9 -11   3      262.77      218.91     58.59 o
  -8 -11   3      822.89      890.92    112.08 o
  -7 -11   3     2625.39     2465.10     94.96 o
  -6 -11   3      402.78      404.37     41.70 o
  -5 -11   3     4231.38     4236.28    121.35 o
  -4 -11   3      320.13      305.56     24.22 o
  -3 -11   3      826.33      786.53     34.45 o
  -2 -11   3     7108.86     7156.24    114.64 o
  -1 -11   3     3929.43     3975.48     79.63 o
   0 -11   3     2108.74     2159.10     58.19 o
   1 -11   3     1048.10     1104.83     44.54 o
   2 -11   3      196.80      183.90     33.59 o
   3 -11   3      739.91      729.36     39.12 o
   4 -11   3     1948.81     1798.73     88.78 o
   5 -11   3      184.00      198.17     31.18 o
   6 -11   3     1667.04     1748.81     80.92 o
   7 -11   3     1350.10     1513.68     92.74 o
   8 -11   3      173.63      169.82     53.55 o
   9 -11   3      423.32      428.01     64.90 o
 -10 -10   3     1241.69     1463.08    164.27 o
  -9 -10   3       57.57        0.41     33.47 o
  -8 -10   3      178.26      185.88     25.60 o
  -7 -10   3     1712.19     1775.30     81.22 o
  -6 -10   3      120.07      113.83     24.01 o
  -5 -10   3     3811.95     3812.06     99.67 o
  -4 -10   3     2719.83     2729.93     74.33 o
  -3 -10   3      225.27      228.63     23.69 o
  -2 -10   3     8609.56     8962.44    120.63 o
  -1 -10   3     3870.45     4069.55     89.89 o
   0 -10   3      616.61      591.54     44.58 o
   1 -10   3      539.89      587.28     25.60 o
   2 -10   3      588.68      530.98     35.13 o
   3 -10   3      488.39      517.11     37.43 o
   4 -10   3     3982.15     3881.19     86.08 o
   5 -10   3      100.76      116.44     76.30 o
   6 -10   3     1882.36     1909.08     98.37 o
   7 -10   3     2139.38     2133.14    118.47 o
   8 -10   3      911.06     1058.41    103.39 o
   9 -10   3      181.43      141.86     34.99 o
 -11  -9   3      352.41      357.61     75.96 o
 -10  -9   3      509.17      621.52    114.55 o
  -9  -9   3        4.84       16.28     12.19 o
  -8  -9   3     2153.93     2273.74     83.23 o
  -7  -9   3     3703.41     3739.70    145.72 o
  -6  -9   3      196.42      187.35     24.80 o
  -5  -9   3     2772.62     2704.56     71.20 o
  -4  -9   3     1444.45     1479.99     48.71 o
  -3  -9   3       14.29       12.46     10.27 o
  -2  -9   3     9035.65     9514.91    108.16 o
  -1  -9   3     5769.03     6087.26     89.03 o
   0  -9   3     1347.38     1317.92     29.04 o
   1  -9   3      342.40      318.54     52.66 o
   2  -9   3     1009.97     1037.84     35.79 o
   3  -9   3      523.94      483.33     28.12 o
   4  -9   3     7568.87     7910.91    105.98 o
   5  -9   3        9.53       10.57     15.00 o
   6  -9   3     2734.88     2682.01    108.21 o
   7  -9   3     3086.56     3155.96    122.30 o
   8  -9   3      985.54     1014.56     86.16 o
   9  -9   3      114.01       64.10     98.44 o
  10  -9   3      842.21     1011.51     89.54 o
 -11  -8   3       88.59      108.41     54.74 o
 -10  -8   3       34.76       68.89     31.74 o
  -9  -8   3        0.81       12.74     21.16 o
  -8  -8   3     4471.64     4496.23     87.00 o
  -7  -8   3    11502.18    11979.98    298.75 o
  -6  -8   3       53.04       40.39      9.74 o
  -5  -8   3      445.44      437.69     25.68 o
  -4  -8   3      153.98      158.20     23.07 o
  -3  -8   3       17.08       21.66     11.54 o
  -2  -8   3     2700.48     2469.20     57.51 o
  -1  -8   3     4964.66     4813.25     78.98 o
   0  -8   3     2658.31     2445.06    157.39 o
   1  -8   3     3705.69     4015.40     62.55 o
   2  -8   3      529.94      519.61     68.82 o
   3  -8   3      155.86      132.50     20.37 o
   4  -8   3     9778.96    10336.96    145.36 o
   5  -8   3      624.48      628.83     39.09 o
   6  -8   3     1019.08      975.92     70.64 o
   7  -8   3     3649.11     3757.89     94.24 o
   8  -8   3      599.87      466.77     55.28 o
   9  -8   3      165.99      177.36     37.92 o
  10  -8   3      369.96      397.78     90.41 o
 -11  -7   3      861.61     1007.60    108.78 o
 -10  -7   3      321.99      317.48     81.73 o
  -9  -7   3      335.91      296.65     39.33 o
  -8  -7   3     3569.84     3470.48     94.72 o
  -7  -7   3    12368.15    12885.61    243.87 o
  -6  -7   3      235.73      247.17     30.27 o
  -5  -7   3       50.39       42.53     12.75 o
  -4  -7   3       95.78      121.32     18.27 o
  -3  -7   3        1.30       11.23      7.64 o
  -2  -7   3     3636.07     3435.96     61.25 o
  -1  -7   3     4314.32     4226.30     76.56 o
   0  -7   3     3740.94     3517.72     59.32 o
   1  -7   3     6733.09     6581.65     93.98 o
   2  -7   3     1810.05     1870.12     62.47 o
   3  -7   3       91.00       63.31     28.63 o
   4  -7   3     9318.29     9261.50    151.13 o
   5  -7   3      937.63      970.54     46.30 o
   6  -7   3     1657.64     1480.12     86.09 o
   7  -7   3     4074.61     4318.04    110.16 o
   8  -7   3      891.07      836.29    100.77 o
   9  -7   3      185.93      156.44     47.92 o
  10  -7   3      439.50      399.46     84.34 o
 -11  -6   3     1113.31     1060.24    131.35 o
 -10  -6   3      735.69      653.31     51.23 o
  -9  -6   3      677.08      710.99     48.97 o
  -8  -6   3     3285.73     3427.26    115.99 o
  -7  -6   3     6910.58     6840.23    104.71 o
  -6  -6   3      589.79      525.30     26.47 o
  -5  -6   3     2271.13     2329.19     66.79 o
  -4  -6   3      319.24      286.32     43.10 o
  -3  -6   3     1719.71     1788.84     49.24 o
  -2  -6   3     7338.93     7131.09    123.33 o
  -1  -6   3     7106.07     6957.16     72.22 o
   0  -6   3     4368.98     4252.94     65.28 o
   1  -6   3     8334.91     9412.36    155.11 o
   2  -6   3     7866.60     7198.62     89.23 o
   3  -6   3       18.55       24.97     14.19 o
   4  -6   3     4990.26     5360.36     82.63 o
   5  -6   3     2491.82     2507.23     63.38 o
   6  -6   3     2774.05     2741.31     89.91 o
   7  -6   3     4673.27     4436.52    125.04 o
   8  -6   3      416.09      423.08     42.34 o
   9  -6   3      574.70      668.51     64.52 o
  10  -6   3      464.35      412.11     64.51 o
  11  -6   3       83.51       84.66     22.33 o
 -11  -5   3      425.95      450.40     64.77 o
 -10  -5   3     1043.75     1130.46     68.38 o
  -9  -5   3      527.75      533.44     44.00 o
  -8  -5   3     2178.81     2296.59     94.48 o
  -7  -5   3     3097.10     3119.16     89.55 o
  -6  -5   3      518.09      572.54     28.07 o
  -5  -5   3     2497.93     2418.97     65.36 o
  -4  -5   3      701.35      700.05     29.81 o
  -3  -5   3       78.34       95.30     18.36 o
  -2  -5   3     1884.55     1524.32     35.19 o
  -1  -5   3      411.12      525.91     20.40 o
   0  -5   3      857.88     1044.57     45.37 o
   1  -5   3    13038.12    11722.33     84.53 o
   2  -5   3    22799.28    24024.44    216.76 o
   3  -5   3      463.70      414.96     30.91 o
   4  -5   3     3396.37     3252.72     57.12 o
   5  -5   3      299.33      273.96     23.25 o
   6  -5   3      237.06      278.41     25.05 o
   7  -5   3     6546.89     6598.37    168.33 o
   8  -5   3     1238.38     1140.83     63.47 o
   9  -5   3     1189.17     1247.12     74.92 o
  10  -5   3      182.37      149.12     40.17 o
  11  -5   3        5.53       10.44     27.59 o
 -11  -4   3      129.09      116.35     34.71 o
 -10  -4   3     1258.73     1289.85     80.65 o
  -9  -4   3      217.50      193.26     26.27 o
  -8  -4   3     1710.51     1610.49     58.90 o
  -7  -4   3     1034.98     1019.25     42.12 o
  -6  -4   3      648.67      669.73     31.69 o
  -5  -4   3      711.27      686.08     61.20 o
  -4  -4   3    12359.55    12776.23    155.83 o
  -3  -4   3      824.47      754.32     22.48 o
  -2  -4   3    15618.15    16228.08    159.20 o
  -1  -4   3       31.82       77.55     17.47 o
   0  -4   3      184.86      129.26      8.22 o
   1  -4   3     9365.71     9500.07    135.58 o
   2  -4   3    43259.00    45742.67    242.40 o
   3  -4   3      763.62      829.89     21.81 o
   4  -4   3     8853.29     9249.22    153.22 o
   5  -4   3      398.15      373.58     28.14 o
   6  -4   3       45.36       24.67     28.09 o
   7  -4   3     2724.55     2898.59     61.58 o
   8  -4   3     3181.74     2872.55    102.40 o
   9  -4   3      698.02      702.88     69.94 o
  10  -4   3      241.81      265.47     59.72 o
  11  -4   3      141.08      127.70     38.80 o
 -12  -3   3      394.35      336.00     76.46 o
 -11  -3   3       15.16        0.80     16.44 o
 -10  -3   3     1077.12      992.19     56.51 o
  -9  -3   3       28.46       17.71     14.25 o
  -8  -3   3     2265.17     2266.25     84.18 o
  -7  -3   3     1754.63     1894.57     46.35 o
  -6  -3   3      160.42      146.81     24.30 o
  -5  -3   3      227.84      272.57     39.62 o
  -4  -3   3     8675.61     9019.67    100.88 o
  -3  -3   3     1261.70     1309.32     67.38 o
  -2  -3   3    36618.84    36131.90    208.16 o
  -1  -3   3     6431.74     6592.44     79.65 o
   0  -3   3      693.14      691.72     36.48 o
   1  -3   3     8711.95     8750.29     97.76 o
   2  -3   3    31636.36    31244.72    211.10 o
   3  -3   3      518.77      419.30     20.57 o
   4  -3   3     7505.02     7559.08     80.86 o
   5  -3   3     1740.10     1913.28     44.00 o
   6  -3   3      753.59      817.15     31.69 o
   7  -3   3      108.65      107.94     26.63 o
   8  -3   3      345.75      308.51     19.79 o
   9  -3   3     1534.72     1618.40     60.29 o
  10  -3   3     1969.09     2052.12    107.04 o
  11  -3   3       19.66       86.45     23.25 o
 -12  -2   3      307.31      166.20     68.23 o
 -11  -2   3       58.77       60.43     25.94 o
 -10  -2   3      877.78      849.50     53.74 o
  -9  -2   3      122.13       76.60     30.60 o
  -8  -2   3     1112.26     1205.30     41.98 o
  -7  -2   3     1969.87     2143.50     74.98 o
  -6  -2   3      505.96      566.83     22.21 o
  -5  -2   3       99.99       99.88     12.72 o
  -4  -2   3     6940.00     6761.70     79.25 o
  -3  -2   3     2789.00     2548.72     47.42 o
  -2  -2   3    27945.72    26746.66    236.40 o
  -1  -2   3       77.03      195.31     17.82 o
   0  -2   3    11357.14    11937.83    114.59 o
   1  -2   3    22891.66    24386.00    184.16 o
   2  -2   3    18083.56    18841.70    255.66 o
   3  -2   3     2811.75     3153.53     75.25 o
   4  -2   3      505.02      341.97      9.33 o
   5  -2   3     4287.50     4502.26     85.17 o
   6  -2   3      261.36      276.63     29.11 o
   7  -2   3      746.60      717.34     44.51 o
   8  -2   3       40.57       43.50     11.51 o
   9  -2   3     1151.93      952.40     49.63 o
  10  -2   3     4205.70     4148.69    145.67 o
  11  -2   3      852.58      834.63     78.37 o
 -12  -1   3       63.08       49.32     33.43 o
 -11  -1   3        7.45       17.92     15.94 o
 -10  -1   3      845.37      934.46     57.80 o
  -9  -1   3      469.38      460.04     62.38 o
  -8  -1   3      486.16      445.30     39.23 o
  -7  -1   3      681.01      764.20     32.24 o
  -6  -1   3        4.81        7.50     20.04 o
  -5  -1   3     1355.13     1213.85     50.43 o
  -4  -1   3    26635.50    26607.61    184.93 o
  -3  -1   3     6302.24     6736.36     84.01 o
  -2  -1   3    29732.92    31470.10    275.50 o
  -1  -1   3    32133.16    31131.46    195.00 o
   0  -1   3      366.57      252.92     17.74 o
   1  -1   3    13628.03    11190.60    112.40 o
   2  -1   3    31494.04    32213.20    271.47 o
   3  -1   3       76.13        2.65     33.25 o
   4  -1   3      348.93      346.33      8.62 o
   5  -1   3      315.15      483.33     30.76 o
   6  -1   3      597.36      659.05     56.14 o
   7  -1   3     7283.59     7663.03    115.74 o
   8  -1   3      513.84      538.49     52.81 o
   9  -1   3      147.47      132.74     42.62 o
  10  -1   3     1774.87     1703.61     94.19 o
  11  -1   3      868.77      813.55     78.84 o
  12  -1   3      118.13       96.98     51.97 o
 -12   0   3      248.81      303.65     73.56 o
 -11   0   3        6.01       65.99     19.70 o
 -10   0   3      611.80      623.89     45.95 o
  -9   0   3      602.24      650.26     44.92 o
  -8   0   3      965.18      950.11     44.39 o
  -7   0   3     2279.44     2212.67     63.84 o
  -6   0   3        4.79       24.97     13.68 o
  -5   0   3     4006.14     3733.26    114.73 o
  -4   0   3    35661.13    38662.83    269.12 o
  -3   0   3      785.60      577.47     27.98 o
  -2   0   3     8303.06     7438.77     78.68 o
  -1   0   3     2202.84     2313.77     42.79 o
   0   0   3     7196.68     7888.34    100.85 o
   1   0   3    16054.38    20331.59    188.04 o
   2   0   3     6862.30     7754.95     89.64 o
   3   0   3     1682.44     1168.70     16.78 o
   4   0   3     3030.66     2812.05     53.25 o
   5   0   3      741.00      774.19     26.63 o
   6   0   3      491.04      496.25     34.94 o
   7   0   3     9018.65     9290.96    128.51 o
   8   0   3     1634.10     1615.56     48.91 o
   9   0   3      762.06      751.58     54.91 o
  10   0   3     1702.87     1822.00    186.80 o
  11   0   3     1576.20     1537.65     92.51 o
  12   0   3      260.53      126.99     31.39 o
 -11   1   3       27.18       53.08     28.67 o
 -10   1   3      183.16      191.46     34.20 o
  -9   1   3      821.71      724.83     63.69 o
  -8   1   3     1403.53     1414.39     49.05 o
  -7   1   3     5286.65     5329.67     85.37 o
  -6   1   3      565.29      589.51     26.34 o
  -5   1   3     2246.59     2259.39     34.17 o
  -4   1   3    26138.38    26214.47    354.69 o
  -3   1   3      665.02      620.50     25.57 o
  -2   1   3     4581.45     4929.08    121.22 o
  -1   1   3    11336.99    11107.86     93.87 o
   0   1   3     1685.90     1214.18     14.69 o
   1   1   3    13355.83    11320.76    136.77 o
   2   1   3      652.23     1367.91     43.00 o
   3   1   3       18.20       25.85      8.67 o
   4   1   3     7185.01     7383.73     59.53 o
   5   1   3     2404.08     2146.80     56.65 o
   6   1   3      517.43      452.39     37.99 o
   7   1   3     7998.35     8273.90    121.94 o
   8   1   3     1719.04     1529.91     69.23 o
   9   1   3      428.78      353.67     37.45 o
  10   1   3     1562.33     1603.35     66.38 o
  11   1   3     2822.60     3158.71    148.96 o
  12   1   3       44.56       25.56     18.47 o
 -11   2   3        0.97       11.34     17.92 o
 -10   2   3      357.94      373.92     81.05 o
  -9   2   3     1077.95     1046.90     53.05 o
  -8   2   3     2323.23     2283.24     61.33 o
  -7   2   3     6941.25     6851.93     88.61 o
  -6   2   3     1564.41     1615.04     66.46 o
  -5   2   3     5660.21     5824.53    106.29 o
  -4   2   3    10182.22     9214.59     76.78 o
  -3   2   3      203.03      227.01     27.25 o
  -2   2   3     1418.34     1306.52     23.58 o
  -1   2   3    34525.45    34312.75    188.25 o
   0   2   3    14198.37    14873.74    137.99 o
   1   2   3     3875.12     3096.03     25.06 o
   2   2   3     3176.84     4668.29    199.78 o
   3   2   3       62.17      135.54     12.28 o
   4   2   3      139.45      125.35     16.84 o
   5   2   3     5322.45     5084.26     81.26 o
   6   2   3      693.67      750.69     52.17 o
   7   2   3    11738.63    12249.83    170.09 o
   8   2   3     2257.56     2306.01     55.50 o
   9   2   3      118.76      100.18     13.46 o
  10   2   3     1156.53     1200.97     75.76 o
  11   2   3     1492.89     1413.73     82.05 o
  12   2   3       54.32       36.72     17.83 o
 -11   3   3       10.23      102.49     33.57 o
 -10   3   3     2007.89     2138.15    148.01 o
  -9   3   3     1126.41     1063.01     73.09 o
  -8   3   3     2081.74     2027.33     85.04 o
  -7   3   3     4352.81     4457.72     93.76 o
  -6   3   3     2999.91     3082.21     72.91 o
  -5   3   3    12092.88    12409.63    125.53 o
  -4   3   3    14366.67    14827.59    132.01 o
  -3   3   3     1014.65      745.60     21.27 o
  -2   3   3     2433.13     3091.91     64.80 o
  -1   3   3      695.87      803.93     21.06 o
   0   3   3        8.84        4.35     10.41 o
   1   3   3    13837.41    17848.64    165.44 o
   2   3   3     6316.21     4303.97     49.23 o
   3   3   3     4060.31     4284.55     56.33 o
   4   3   3     7012.38     6948.99     65.99 o
   5   3   3    13831.84    14835.31    121.76 o
   6   3   3      443.40      428.17     30.28 o
   7   3   3     7526.23     8006.09     97.96 o
   8   3   3     2238.87     2370.84     60.99 o
   9   3   3      230.83      198.80     26.98 o
  10   3   3     3009.55     3197.55    121.46 o
  11   3   3      955.91      777.81     70.05 o
  12   3   3       41.26       37.59     18.41 o
 -11   4   3       37.62       97.09     32.56 o
 -10   4   3     4030.07     4257.86    190.36 o
  -9   4   3      968.81     1032.94    142.26 o
  -8   4   3     1839.29     1874.77     71.48 o
  -7   4   3     1710.72     1674.47     61.47 o
  -6   4   3     4210.35     4295.01     99.12 o
  -5   4   3     2532.57     2663.44     59.97 o
  -4   4   3    13995.53    14203.06    130.96 o
  -3   4   3     2238.76     2435.59     61.53 o
  -2   4   3      934.38      740.70     20.35 o
  -1   4   3     2635.05     2864.34     45.62 o
   0   4   3     1927.87     2021.77     44.66 o
   1   4   3     7129.93     5797.26     36.34 o
   2   4   3    21184.34    24287.13    188.06 o
   3   4   3      373.35      521.88     59.80 o
   4   4   3     5940.23     5052.81     58.94 o
   5   4   3    13538.45    13880.94    158.93 o
   6   4   3      277.12      237.99     28.30 o
   7   4   3     4216.33     4391.54    127.71 o
   8   4   3     2000.68     1953.47     62.18 o
   9   4   3       38.63       42.72     13.07 o
  10   4   3     3373.62     3441.76    105.45 o
  11   4   3      454.06      510.68    100.29 o
  12   4   3        1.48       51.21     44.04 o
 -11   5   3        8.96        0.21     19.27 o
 -10   5   3     4146.80     4530.75    276.96 o
  -9   5   3     1034.79      928.44    117.69 o
  -8   5   3      295.48      273.56     37.91 o
  -7   5   3      874.17      843.51     63.00 o
  -6   5   3     2022.82     2178.24     66.39 o
  -5   5   3     1408.85     1482.79     68.94 o
  -4   5   3    10084.49     9807.60    105.56 o
  -3   5   3     2855.01     2680.52     64.43 o
  -2   5   3       27.97       27.72     15.38 o
  -1   5   3      436.42      507.36     31.87 o
   0   5   3       30.42       33.48     15.38 o
   1   5   3     2152.49     2065.26     42.98 o
   2   5   3    26315.78    24831.22    148.31 o
   3   5   3      126.49      179.27     25.99 o
   4   5   3     4825.31     5010.08    114.05 o
   5   5   3    10080.90    10692.05     97.72 o
   6   5   3        3.85        0.29     12.80 o
   7   5   3     2911.01     3090.11     69.40 o
   8   5   3     2001.17     2143.85     65.82 o
   9   5   3       47.92       41.82     14.60 o
  10   5   3     2230.70     2180.25    103.43 o
  11   5   3       11.05       21.99     18.84 o
  12   5   3      125.57      109.55     26.76 o
 -11   6   3       28.12       65.38     20.12 o
 -10   6   3     3785.73     4052.44    165.15 o
  -9   6   3      630.32      694.66     63.37 o
  -7   6   3     1168.94     1262.06     63.66 o
  -6   6   3     1073.21     1155.00     44.40 o
  -5   6   3      552.72      564.83     25.35 o
  -4   6   3     8366.13     8297.03    122.22 o
  -3   6   3     2116.41     2254.70     33.68 o
  -2   6   3     2349.48     2226.29     29.80 o
  -1   6   3     3855.83     3560.43     69.23 o
   0   6   3      282.41      273.95     18.34 o
   1   6   3     7872.92     7283.88     92.83 o
   2   6   3    13890.01    14435.76    107.36 o
   3   6   3     3244.55     3115.38     65.89 o
   4   6   3    19955.60    19580.64    188.49 o
   5   6   3    18769.27    19082.50    175.55 o
   6   6   3      155.03      189.36     30.11 o
   7   6   3      424.10      516.46     34.70 o
   8   6   3      419.59      413.27     33.58 o
   9   6   3        6.26        2.33      7.15 o
  10   6   3     1941.21     2094.43     94.64 o
  11   6   3      282.26      220.13     48.16 o
  12   6   3      388.43      385.14     87.92 o
 -10   7   3     2704.44     2711.26    113.56 o
  -9   7   3     1213.53     1234.31     98.46 o
  -8   7   3      166.62      161.31     62.28 o
  -7   7   3      907.98      840.06     99.56 o
  -6   7   3      894.49      892.96     42.15 o
  -5   7   3       48.88       36.39     10.83 o
  -4   7   3     2724.84     2752.75     60.13 o
  -3   7   3     3042.42     2966.13     71.81 o
  -2   7   3      620.76      563.45     41.69 o
  -1   7   3    10399.50    10064.14     85.91 o
   0   7   3      708.41      691.61     25.60 o
   1   7   3    15248.59    15853.90    303.47 o
   2   7   3     1252.51      815.16     49.78 o
   3   7   3     3517.65     3435.83     31.32 o
   4   7   3     7803.72     8030.30    134.32 o
   5   7   3    15625.20    15728.95    322.07 o
   6   7   3        9.57        0.42     20.65 o
   7   7   3       85.53      100.44     16.08 o
   8   7   3       14.69       11.83      8.70 o
   9   7   3      509.55      475.25     34.96 o
  10   7   3     1078.44      976.26     58.38 o
  11   7   3     1543.32     1504.73    145.29 o
  12   7   3       91.75       79.24     38.11 o
 -10   8   3      939.33      992.98     76.06 o
  -9   8   3     1906.11     1957.67    113.98 o
  -8   8   3      565.39      534.63     68.53 o
  -7   8   3      256.23      397.68    114.20 o
  -6   8   3      326.51      221.41     31.05 o
  -5   8   3      370.27      371.01     38.07 o
  -4   8   3     1653.96     1738.56     55.25 o
  -3   8   3     1754.35     1621.92     41.59 o
  -2   8   3     2779.81     2632.33     65.17 o
  -1   8   3    14978.41    15198.35    116.01 o
   0   8   3     9651.61     9577.04    104.86 o
   1   8   3    23760.76    24955.95    177.82 o
   2   8   3     8164.12     8217.31     61.19 o
   3   8   3     2569.25     2562.24    154.23 o
   4   8   3     2807.21     2632.06    129.43 o
   5   8   3     6644.89     7229.84     97.86 o
   6   8   3        0.72        3.92     23.89 o
   7   8   3       11.63       22.44     20.29 o
   8   8   3      304.40      365.78     43.07 o
   9   8   3      649.68      594.04     91.34 o
  10   8   3      805.48      631.19     95.75 o
  11   8   3      776.08      949.16     93.54 o
 -10   9   3      479.37      519.83    147.46 o
  -9   9   3      914.61      942.18     77.05 o
  -8   9   3      673.74      662.78     97.92 o
  -7   9   3      718.81      715.85     98.63 o
  -6   9   3      370.15      400.70     61.91 o
  -5   9   3     1279.49     1171.31     47.26 o
  -4   9   3     4957.68     5035.66    107.92 o
  -3   9   3     2240.30     2328.65     60.59 o
  -2   9   3      484.25      487.84     23.99 o
  -1   9   3    18300.09    17801.37    181.99 o
   0   9   3     4709.60     4430.19     68.91 o
   1   9   3     7022.88     6816.99    128.53 o
   2   9   3     6572.25     6952.62    104.26 o
   3   9   3      774.17      742.34     13.28 o
   4   9   3     2117.18     2239.16     51.87 o
   5   9   3     2733.93     2407.35    123.16 o
   6   9   3      529.04      605.63     42.00 o
   7   9   3      216.81      195.56     23.84 o
   8   9   3      494.69      467.08     51.02 o
   9   9   3       93.00       74.78     39.63 o
  10   9   3     1947.25     1980.84    161.62 o
  11   9   3      589.93      563.90    104.41 o
 -10  10   3      432.24      414.36     61.98 o
  -9  10   3      436.53      660.28    116.75 o
  -8  10   3      536.81      458.86     57.50 o
  -7  10   3      468.88      489.26     62.08 o
  -6  10   3     1498.93     1405.52     95.58 o
  -5  10   3     1725.30     1808.82     50.72 o
  -4  10   3     3867.47     3748.30     85.60 o
  -3  10   3     1806.78     1920.98     69.69 o
  -2  10   3       83.53       66.58     25.74 o
  -1  10   3    22325.56    22799.98    403.62 o
   0  10   3     4968.20     4794.09     77.29 o
   1  10   3      207.95      190.48     18.53 o
   2  10   3     1151.13     1201.26     40.21 o
   3  10   3      540.25      562.49     29.13 o
   4  10   3     2002.14     2332.77     74.33 o
   5  10   3     1075.23      982.79     53.62 o
   7  10   3     1359.74     1321.54     76.26 o
   8  10   3      563.75      591.12     54.00 o
   9  10   3        1.46       21.23     20.62 o
  10  10   3     1213.31     1276.59    127.45 o
  11  10   3     1205.37     1398.78    158.94 o
  -9  11   3      661.84      602.18     69.89 o
  -8  11   3       46.01       71.76     33.36 o
  -7  11   3      592.51      686.48     81.26 o
  -6  11   3     1731.86     1731.92    122.32 o
  -5  11   3     1622.67     1574.68    111.75 o
  -4  11   3     3572.96     3727.31     85.70 o
  -3  11   3     1426.27     1371.21     56.05 o
  -2  11   3      351.23      335.60     34.07 o
  -1  11   3    11334.70    11587.31    212.67 o
   0  11   3     2764.60     2857.56     66.80 o
   1  11   3       76.95      136.84     18.85 o
   2  11   3     3747.82     4096.80     86.71 o
   3  11   3      610.27      591.33     49.22 o
   4  11   3      803.29      689.22     48.77 o
   5  11   3     2444.24     2736.78     73.28 o
   6  11   3      801.27      638.29     93.26 o
   7  11   3     1335.38     1150.33     98.01 o
   8  11   3     1576.72     1891.07    141.01 o
   9  11   3        3.45        1.17     28.32 o
  10  11   3      948.76     1003.19    123.90 o
  11  11   3     1096.07     1274.71    131.39 o
  -9  12   3     1015.31     1089.14    116.09 o
  -8  12   3        0.10       39.45     52.57 o
  -7  12   3     1484.99     1541.43     94.03 o
  -6  12   3     1818.00     1729.17     93.55 o
  -5  12   3      653.19      731.32     82.44 o
  -4  12   3     5013.30     4866.97    228.91 o
  -3  12   3     1603.47     1654.34     43.62 o
  -2  12   3      691.05      660.39     49.01 o
  -1  12   3     6376.37     6364.58    125.83 o
   0  12   3     1144.51     1152.36     62.34 o
   1  12   3      647.68      642.09     26.39 o
   2  12   3     1327.45     1381.10     45.37 o
   3  12   3      168.51      219.15     15.46 o
   4  12   3      973.57      938.77     30.74 o
   5  12   3     1790.14     1588.30    102.98 o
   6  12   3      348.91      312.84     37.66 o
   7  12   3      643.46      727.50     44.24 o
   8  12   3     2959.93     2998.17    185.49 o
   9  12   3      112.61      125.16     35.98 o
  10  12   3     2128.68     2281.50    179.89 o
  -8  13   3       26.95       45.50     25.57 o
  -7  13   3     1379.91     1319.04    100.77 o
  -6  13   3     1592.75     1634.12    102.07 o
  -5  13   3       22.07       11.09     63.51 o
  -4  13   3     2735.13     2703.77    115.84 o
  -3  13   3     1543.33     1645.60     76.95 o
  -2  13   3      890.33      923.65     63.11 o
  -1  13   3     2496.34     2376.06     66.84 o
   0  13   3     1092.86     1140.66     43.55 o
   1  13   3     1140.31     1159.48     59.65 o
   2  13   3     1458.24     1431.33     73.74 o
   3  13   3      644.04      672.99     37.93 o
   4  13   3     2686.56     2606.23     70.01 o
   5  13   3     1977.73     2090.89     72.06 o
   6  13   3        4.90        3.33     25.51 o
   7  13   3     1011.66     1109.21    129.22 o
   8  13   3     3610.66     3803.21    200.59 o
   9  13   3      818.40      770.64    107.48 o
  10  13   3     1553.84     1710.57    159.24 o
  -8  14   3        8.69       18.90     36.47 o
  -7  14   3     1714.53     1932.82    185.22 o
  -6  14   3     1093.53     1009.66     98.54 o
  -5  14   3        0.05        9.01     17.41 o
  -4  14   3     2128.48     2233.90    287.00 o
  -3  14   3     2509.12     2708.00    124.46 o
  -2  14   3      226.76      209.87     58.05 o
  -1  14   3      900.20      897.58     54.29 o
   0  14   3      215.24      202.19     25.00 o
   1  14   3      154.92      199.77     31.37 o
   2  14   3      798.11      839.32     37.52 o
   3  14   3     1645.17     1676.88     61.54 o
   4  14   3     2683.29     2636.22     62.65 o
   5  14   3     5412.73     5136.76    129.81 o
   6  14   3     1543.62     1569.29    119.09 o
   7  14   3       91.57       84.36     24.34 o
   8  14   3     2012.47     2118.66    176.04 o
   9  14   3      223.88      197.59     44.95 o
  10  14   3      567.29      546.55     74.70 o
  -7  15   3     1602.16     1647.47    146.16 o
  -6  15   3     1007.67      998.51    108.61 o
  -5  15   3       56.59       22.63     24.12 o
  -4  15   3      753.89      651.51     72.43 o
  -3  15   3     2449.37     2501.68     93.64 o
  -2  15   3        3.98        6.25     19.65 o
  -1  15   3     1533.20     1528.00     74.49 o
   0  15   3      222.44      179.77     36.90 o
   1  15   3      161.58      148.73     33.25 o
   2  15   3      958.81      926.68     48.70 o
   3  15   3      979.22      952.37     55.43 o
   4  15   3     1426.10     1437.88     80.53 o
   5  15   3     3743.16     4005.96    192.15 o
   6  15   3      565.79      527.53     85.45 o
   7  15   3      179.78       76.24     28.28 o
   8  15   3     1832.85     1962.91    132.56 o
   9  15   3        1.32       43.08     35.64 o
  -6  16   3      681.86      631.94     73.00 o
  -5  16   3       53.10       62.19     18.97 o
  -4  16   3       94.88      130.92     29.28 o
  -3  16   3     1755.28     1916.62    119.86 o
  -2  16   3       37.96        6.04     31.95 o
  -1  16   3     1332.96     1217.13     82.51 o
   0  16   3     1101.56     1183.70     64.53 o
   1  16   3      373.97      312.36     44.66 o
   2  16   3     1306.11     1256.36     60.58 o
   3  16   3     1954.38     1846.02     72.34 o
   4  16   3      407.33      410.92     41.89 o
   5  16   3     2432.30     2827.34    110.34 o
   6  16   3      107.81      122.29     63.58 o
   7  16   3      726.75      715.70    119.40 o
   8  16   3     1913.35     1981.55   2019.02 o
   9  16   3       76.96       73.05     65.31 o
  -6  17   3      802.15      957.13    220.93 o
  -5  17   3      142.11      121.19     75.35 o
  -4  17   3       14.18        7.54     23.42 o
  -3  17   3      862.26      888.94     85.69 o
  -2  17   3      153.14      172.36     48.11 o
  -1  17   3     2162.10     2145.06    132.03 o
   0  17   3     2513.49     2565.00     80.84 o
   1  17   3       73.95       40.31     32.48 o
   2  17   3     1252.82     1366.68     64.43 o
   3  17   3      425.85      400.09     52.58 o
   4  17   3      546.70      569.86     47.66 o
   5  17   3     2106.62     2167.74     84.61 o
   6  17   3      930.33      996.05    114.72 o
   7  17   3      277.71      180.81     61.11 o
   8  17   3     1016.18     1100.74    137.46 o
  -5  18   3       50.26       82.83     26.98 o
  -4  18   3      109.39      172.88     33.35 o
  -3  18   3      356.59      402.00     70.65 o
  -2  18   3        8.34        9.71     19.86 o
  -1  18   3     1888.22     2045.38    233.19 o
   0  18   3     2496.06     2429.16    100.97 o
   1  18   3        4.08        4.39     33.76 o
   2  18   3     2941.87     3139.86    101.64 o
   3  18   3       46.95       49.40     15.99 o
   4  18   3      695.94      648.61     59.65 o
   5  18   3     1129.08     1303.53    170.59 o
   6  18   3     1005.74     1097.30    127.02 o
   7  18   3       27.88       93.99     48.29 o
  -4  19   3      499.56      352.77     80.20 o
  -3  19   3      275.31      238.45     66.80 o
  -2  19   3       12.89       15.56     34.53 o
  -1  19   3     1003.73      872.93    105.62 o
   0  19   3     1537.03     1726.59    182.36 o
   1  19   3        0.18        3.23     24.83 o
   2  19   3     3391.86     3392.49    116.42 o
   3  19   3      479.97      317.56    115.63 o
   4  19   3       42.84       24.68     16.16 o
   5  19   3      204.69      135.33     55.04 o
   6  19   3      282.40      305.87     81.07 o
  -2  20   3        4.81        5.05     23.18 o
  -1  20   3      765.46      760.71     71.50 o
   0  20   3      894.02      905.11     72.69 o
   1  20   3        8.36        9.81     26.67 o
   2  20   3     2004.62     2290.63    135.40 o
   3  20   3      448.21      510.41     68.94 o
   4  20   3       14.01        0.10     31.39 o
   5  20   3      235.32      236.00     93.33 o
   0  21   3      635.38      822.43    142.35 o
   1  21   3      182.41      147.04     28.97 o
   2  21   3      714.47      646.79     94.30 o
   3  21   3      463.27      317.97     91.51 o
  -3 -19   4      366.55      328.09     61.38 o
  -2 -19   4      480.64      367.18     53.75 o
  -1 -19   4      358.33      446.68     58.85 o
   0 -19   4      413.06      423.18     75.92 o
   1 -19   4        1.79        0.64     22.29 o
  -5 -18   4       86.86       89.48     30.53 o
  -4 -18   4     1066.27     1214.61     98.41 o
  -3 -18   4      894.17      961.52     87.81 o
  -2 -18   4      502.49      547.85    122.73 o
  -1 -18   4      867.86      987.85     75.42 o
   0 -18   4      421.20      467.51     70.41 o
   1 -18   4       64.46       80.13     28.44 o
   2 -18   4     2117.24     1998.65    166.17 o
   3 -18   4      338.37      223.18     52.90 o
  -6 -17   4      230.35      190.19     73.62 o
  -5 -17   4      215.56      280.62     86.62 o
  -4 -17   4      209.53      261.00     56.37 o
  -3 -17   4      493.86      503.93     56.94 o
  -2 -17   4      317.41      299.55     45.52 o
  -1 -17   4     2699.68     2805.79    130.27 o
   0 -17   4      708.24      805.97     86.15 o
   1 -17   4       84.88       54.68     29.72 o
   2 -17   4      713.02      749.31     90.43 o
   3 -17   4      968.57     1164.32     97.39 o
   4 -17   4      172.16      165.74     50.26 o
  -7 -16   4      719.76      586.97    123.08 o
  -6 -16   4      553.01      604.78     67.15 o
  -5 -16   4       97.42       88.69     27.92 o
  -4 -16   4      590.79      578.45     56.55 o
  -3 -16   4      971.08      875.37     65.88 o
  -2 -16   4        0.16       18.62     16.77 o
  -1 -16   4     2632.67     2549.78     99.28 o
   0 -16   4     2915.78     3226.19    142.53 o
   1 -16   4      153.27      177.25     38.94 o
   2 -16   4      398.29      281.23     67.98 o
   3 -16   4      291.28      384.68     52.07 o
   4 -16   4        6.66        5.64     31.11 o
   5 -16   4     1293.23     1209.01     94.03 o
  -8 -15   4       14.66        2.36     35.25 o
  -7 -15   4      421.14      484.67    119.09 o
  -6 -15   4      997.33      951.73     93.74 o
  -5 -15   4      245.43      233.78     37.85 o
  -4 -15   4      839.16      814.89     57.34 o
  -3 -15   4     1727.23     1701.28     62.33 o
  -2 -15   4        0.65        6.58     23.48 o
  -1 -15   4      657.65      622.48     54.60 o
   0 -15   4     5960.18     6073.44    208.65 o
   1 -15   4       21.80       30.74     66.24 o
   2 -15   4     1748.59     1893.73    110.03 o
   3 -15   4       51.26       67.64     45.73 o
   4 -15   4        0.88       13.90     81.85 o
   5 -15   4     1079.75     1028.33    116.69 o
   6 -15   4      108.00       76.52     23.50 o
  -9 -14   4      310.84      344.79     90.38 o
  -8 -14   4        6.61       25.93     24.99 o
  -7 -14   4      437.10      462.70     66.39 o
  -6 -14   4     1939.73     2021.17     68.17 o
  -5 -14   4      352.14      316.41     47.37 o
  -4 -14   4      798.64      733.87     58.86 o
  -3 -14   4      470.91      448.22     44.54 o
  -2 -14   4      229.97      255.09     30.34 o
  -1 -14   4     2021.45     2094.54     94.35 o
   0 -14   4     4120.62     4249.29    109.30 o
   1 -14   4       40.73       24.89     38.88 o
   2 -14   4     1911.00     1973.69    108.79 o
   3 -14   4      157.33      165.26     57.36 o
   4 -14   4       14.43       10.78     35.10 o
   5 -14   4      873.42      980.85    124.12 o
   6 -14   4      222.81      238.89     55.78 o
   7 -14   4      995.01     1055.92    101.23 o
  -9 -13   4      326.23      401.93     95.80 o
  -8 -13   4       23.46       94.93     44.09 o
  -7 -13   4      236.01      219.92     27.74 o
  -6 -13   4     3587.38     3776.20    113.78 o
  -5 -13   4      307.45      201.86     22.39 o
  -4 -13   4     3340.31     3229.19     91.70 o
  -3 -13   4     2163.07     2192.62     75.22 o
  -2 -13   4     1599.28     1556.05     67.29 o
  -1 -13   4      741.84      850.38     78.29 o
   0 -13   4     2707.76     2869.22     83.05 o
   1 -13   4      506.86      595.08     61.63 o
   2 -13   4     2309.76     2331.61     75.72 o
   3 -13   4      689.32      622.24     88.33 o
   4 -13   4       12.97       23.81     72.52 o
   5 -13   4      716.97      799.77    117.17 o
   6 -13   4      381.33      447.24     72.50 o
   7 -13   4      642.80      592.10     65.64 o
   8 -13   4     1675.02     1818.03    139.52 o
 -10 -12   4       72.32       90.28     55.69 o
  -9 -12   4      511.93      556.74     98.91 o
  -8 -12   4        7.36       22.33     33.02 o
  -7 -12   4      787.67      715.60     52.82 o
  -6 -12   4     5240.29     5392.75    115.94 o
  -5 -12   4      856.11      881.42     64.57 o
  -4 -12   4     2901.32     3040.49    145.56 o
  -3 -12   4      904.97      890.53     41.68 o
  -2 -12   4      579.43      598.89     47.28 o
  -1 -12   4      116.19      111.05     22.79 o
   0 -12   4     2605.23     2697.19     78.88 o
   1 -12   4     1237.92     1320.28     71.50 o
   2 -12   4     2281.22     2154.18     69.09 o
   3 -12   4     1658.72     1619.00     69.37 o
   4 -12   4      150.28      127.41     31.99 o
   5 -12   4     1404.72     1390.24     88.35 o
   6 -12   4      795.05      895.17    172.01 o
   7 -12   4       55.84       46.24     22.71 o
   8 -12   4     1472.84     1614.85    214.07 o
 -10 -11   4        2.89       32.38     30.01 o
  -9 -11   4      478.21      828.76    107.44 o
  -8 -11   4        2.94        2.77     11.80 o
  -7 -11   4     1591.34     1646.23     64.58 o
  -6 -11   4     9109.63     9295.97    172.91 o
  -5 -11   4     3284.26     3516.96     84.33 o
  -4 -11   4      999.71     1053.27     41.17 o
  -3 -11   4      204.87      241.52     25.62 o
  -2 -11   4      152.59      156.78     26.38 o
  -1 -11   4     2548.10     2289.72     60.63 o
   0 -11   4     1280.36     1197.76     53.81 o
   1 -11   4      387.26      364.95     37.72 o
   2 -11   4     3562.09     3571.58     94.25 o
   3 -11   4     2526.21     2527.98     59.06 o
   4 -11   4       44.25       67.54     18.67 o
   5 -11   4     1737.42     1925.97     93.85 o
   6 -11   4      837.98      925.42     65.60 o
   7 -11   4       27.67        0.07     26.33 o
   8 -11   4     1334.51     1192.50     96.47 o
   9 -11   4     1217.39     1398.75    123.73 o
 -10 -10   4      367.41      319.97     99.43 o
  -9 -10   4     2330.81     2554.55    174.14 o
  -8 -10   4      575.49      586.67     68.39 o
  -7 -10   4       98.60      111.23     20.88 o
  -6 -10   4     3966.26     4178.80    121.16 o
  -5 -10   4      804.56      858.17     40.81 o
  -4 -10   4     2166.06     2144.78     61.38 o
  -3 -10   4     3890.64     4219.88     89.52 o
  -2 -10   4      824.65      805.61     42.89 o
  -1 -10   4     2636.47     2712.56     74.02 o
   0 -10   4      411.99      438.19     26.51 o
   1 -10   4       51.36       48.70     19.92 o
   2 -10   4     2296.39     2179.73     68.78 o
   3 -10   4     3064.22     3068.84     87.87 o
   4 -10   4        0.04       14.16     13.01 o
   5 -10   4     2101.57     2096.60    124.26 o
   6 -10   4      649.56      552.13     67.18 o
   7 -10   4        3.12        0.09     31.18 o
   8 -10   4      984.51      882.19     87.17 o
   9 -10   4     2102.76     2165.38    133.90 o
 -11  -9   4      693.04      615.71     90.64 o
 -10  -9   4      182.60      162.86     55.82 o
  -9  -9   4     2675.30     2672.41     85.10 o
  -8  -9   4     1731.04     1743.51     82.06 o
  -7  -9   4       87.33       79.23     27.32 o
  -6  -9   4     2100.83     2232.83     70.84 o
  -5  -9   4        9.04        9.34     12.74 o
  -4  -9   4     1481.42     1440.05     49.31 o
  -3  -9   4     4972.69     4920.47     92.87 o
  -2  -9   4      600.90      709.80     40.46 o
  -1  -9   4     5690.09     6022.99    111.31 o
   0  -9   4      556.09      592.61     39.35 o
   1  -9   4      433.14      476.67     36.50 o
   2  -9   4     2847.43     3041.13     65.03 o
   3  -9   4     6798.54     6827.42    106.06 o
   4  -9   4      543.17      593.24     44.15 o
   5  -9   4     3338.34     3359.80    122.20 o
   6  -9   4     1296.58     1147.28     77.28 o
   7  -9   4       91.39       59.51     53.42 o
   8  -9   4      806.38      823.12     72.45 o
   9  -9   4     1625.21     1717.89    118.59 o
 -11  -8   4     1329.77     1248.14    135.81 o
 -10  -8   4       37.32        0.06     34.34 o
  -9  -8   4      243.85      304.20     38.89 o
  -8  -8   4      587.26      506.59     41.83 o
  -7  -8   4     1090.09     1032.11    100.38 o
  -6  -8   4     4565.00     4709.15    101.68 o
  -5  -8   4       52.69       86.39     29.40 o
  -4  -8   4       26.69       50.20     14.80 o
  -3  -8   4     5219.76     5380.67     80.67 o
  -2  -8   4     1060.83      967.60     42.84 o
  -1  -8   4     6609.80     6428.31    136.19 o
   0  -8   4     1649.77     1458.49     49.07 o
   1  -8   4      333.85      371.25     24.53 o
   2  -8   4     2545.82     2408.89     67.75 o
   3  -8   4     9030.48     9424.33    165.95 o
   4  -8   4     2478.47     2392.68     75.45 o
   5  -8   4     4595.04     4420.52     88.08 o
   6  -8   4     1560.13     1570.19     78.12 o
   7  -8   4      177.48      150.54     27.10 o
   8  -8   4      639.92      677.15     62.15 o
   9  -8   4      903.74      967.52     85.52 o
  10  -8   4       84.59        0.91     20.71 o
 -11  -7   4      899.67      922.28    153.22 o
 -10  -7   4      105.81      137.74     39.11 o
  -9  -7   4      391.24      401.48     46.47 o
  -8  -7   4      966.09      790.71     89.01 o
  -7  -7   4     1160.06     1092.88     48.90 o
  -6  -7   4     4673.85     4755.04     86.14 o
  -5  -7   4      248.45      320.66     26.28 o
  -4  -7   4       87.87       98.24     11.27 o
  -3  -7   4     3130.57     3083.56     54.53 o
  -2  -7   4     2106.43     2005.01     51.06 o
  -1  -7   4     7627.95     7655.79    109.78 o
   0  -7   4     7667.25     7765.88     96.13 o
   1  -7   4      109.93      142.00     22.71 o
   2  -7   4      518.93      578.73     24.80 o
   3  -7   4    10350.24    10313.43    160.69 o
   4  -7   4     1914.10     1913.24     67.93 o
   5  -7   4     4597.30     4808.48     91.66 o
   6  -7   4     1717.89     1681.65     61.43 o
   7  -7   4      511.79      506.39     62.15 o
   8  -7   4      706.07      754.17     69.71 o
   9  -7   4      103.14      155.34     32.88 o
  10  -7   4       28.36        0.21     47.23 o
 -11  -6   4      802.29      770.26    114.12 o
 -10  -6   4      411.31      301.58     46.97 o
  -9  -6   4      783.32      759.61     48.40 o
  -8  -6   4     1710.47     1753.76     72.56 o
  -7  -6   4      363.72      359.49     38.54 o
  -6  -6   4     2646.85     2424.41     64.63 o
  -5  -6   4      294.03      295.02     30.27 o
  -4  -6   4     1470.32     1316.43     42.39 o
  -3  -6   4      419.06      381.26     27.46 o
  -2  -6   4     3019.33     2873.11     61.10 o
  -1  -6   4     2149.58     1839.04     33.99 o
   0  -6   4    23682.48    24014.19    212.13 o
   1  -6   4       63.58       49.97     11.51 o
   2  -6   4     5709.48     5453.49     74.12 o
   3  -6   4    15541.30    16227.61    190.03 o
   4  -6   4      470.43      447.61     26.18 o
   5  -6   4     2072.97     2115.47     65.56 o
   6  -6   4     3152.34     3231.69     82.11 o
   7  -6   4        0.35        6.34     17.83 o
   8  -6   4     3099.42     2904.93     84.35 o
   9  -6   4       91.40       68.49     23.98 o
  10  -6   4      220.21      218.12     50.26 o
 -11  -5   4     1345.10     1323.53    100.85 o
 -10  -5   4       34.55       28.36     10.44 o
  -9  -5   4      327.15      334.47     41.80 o
  -8  -5   4      516.15      486.06     41.19 o
  -7  -5   4       66.69       43.79     12.41 o
  -6  -5   4     2544.74     2471.31    102.01 o
  -5  -5   4      811.33      873.09     41.21 o
  -4  -5   4     3202.72     3193.01     69.52 o
  -3  -5   4     7827.10     7780.12     77.92 o
  -2  -5   4      388.37      262.58     29.78 o
  -1  -5   4     1203.33     1264.27     29.96 o
   0  -5   4    13119.22    13799.13    138.29 o
   1  -5   4     8424.46     8502.48    112.24 o
   2  -5   4    10191.26    10452.12    112.44 o
   3  -5   4    11457.19    11496.17    124.85 o
   4  -5   4       58.44       50.02     21.76 o
   5  -5   4      603.51      619.79     34.76 o
   6  -5   4       41.61       40.06     18.16 o
   7  -5   4      695.43      708.59     36.94 o
   8  -5   4     6373.80     6322.22    171.43 o
   9  -5   4      289.96      291.03     62.08 o
  10  -5   4      675.41      695.23     87.14 o
  11  -5   4      295.51      296.26     58.00 o
 -11  -4   4     1052.03     1085.37     94.34 o
 -10  -4   4        0.46        0.18     28.59 o
  -9  -4   4      552.81      519.37     41.95 o
  -8  -4   4      652.73      691.06     52.98 o
  -7  -4   4       14.51       10.29     18.24 o
  -6  -4   4     1366.80     1366.69     45.07 o
  -5  -4   4      122.07      110.65     18.20 o
  -4  -4   4      831.92      802.05     28.11 o
  -3  -4   4    33596.76    33813.02    274.84 o
  -2  -4   4     9876.15     9566.72    165.91 o
  -1  -4   4       65.75       83.21     27.09 o
   0  -4   4     4650.11     4582.06     75.46 o
   1  -4   4     3173.27     3017.89     44.81 o
   2  -4   4    12557.63    11956.30    103.30 o
   3  -4   4    15485.87    15685.85    184.06 o
   4  -4   4      149.04      135.56     11.79 o
   5  -4   4     1527.12     1737.34     59.75 o
   6  -4   4       33.21       48.61     21.84 o
   7  -4   4       10.21       21.30     16.29 o
   8  -4   4     2874.14     2991.86    100.63 o
   9  -4   4     2363.39     2298.64    104.86 o
  10  -4   4      249.34      200.85     45.21 o
  11  -4   4      324.89      328.49     60.88 o
 -11  -3   4      879.94      790.15    107.74 o
 -10  -3   4       19.79       45.75     18.08 o
  -9  -3   4     1329.76     1344.27     66.33 o
  -8  -3   4     1805.10     1890.39     71.41 o
  -7  -3   4      172.73      131.90     19.26 o
  -6  -3   4     3285.11     3344.42     80.72 o
  -5  -3   4      440.15      421.13     26.66 o
  -4  -3   4     2013.65     2012.37     44.44 o
  -3  -3   4    15348.00    15302.02    137.15 o
  -2  -3   4    15394.20    14393.80    144.46 o
  -1  -3   4     4692.53     4830.55     71.93 o
   0  -3   4     4789.18     4514.44     62.78 o
   1  -3   4     2997.97     3345.90     49.10 o
   2  -3   4    11238.72    12202.64    110.45 o
   3  -3   4    10438.62    10270.95    122.90 o
   4  -3   4      609.06      609.66     27.76 o
   5  -3   4      275.39      269.92     27.89 o
   6  -3   4     4170.68     4671.79    102.88 o
   7  -3   4      205.02      230.16     31.30 o
   8  -3   4     1111.36     1077.02     51.56 o
   9  -3   4     2276.23     2287.35    114.26 o
  10  -3   4       72.58      122.11     55.56 o
  11  -3   4     1050.35      957.77     83.56 o
 -11  -2   4      901.14      840.52     72.25 o
 -10  -2   4      737.56      715.77     57.40 o
  -9  -2   4      563.13      565.51     55.67 o
  -8  -2   4     1151.82     1127.11     43.56 o
  -7  -2   4      385.21      361.21     49.07 o
  -6  -2   4     4693.45     4832.71     85.68 o
  -5  -2   4     6563.76     6903.82     99.44 o
  -4  -2   4     1650.09     1725.44     84.07 o
  -3  -2   4    19500.18    18645.82    129.90 o
  -2  -2   4     5874.38     5589.62     69.51 o
  -1  -2   4     4681.03     4990.16     59.91 o
   0  -2   4       60.63      204.29     20.42 o
   1  -2   4     1752.21     1824.98     44.55 o
   2  -2   4     5018.73     5172.08     78.20 o
   3  -2   4     7350.30     7057.16     58.29 o
   4  -2   4     2966.31     2882.37     46.37 o
   5  -2   4      187.44      162.80     30.09 o
   6  -2   4     3745.77     4014.47     70.68 o
   7  -2   4      368.22      388.10     35.43 o
   8  -2   4      893.74      882.64     51.80 o
   9  -2   4     1745.93     1682.07     63.99 o
  10  -2   4      104.34       79.03     28.08 o
  11  -2   4     2709.16     2575.07    144.09 o
 -11  -1   4      122.49      143.60     35.29 o
 -10  -1   4      174.05      168.62     30.19 o
  -9  -1   4     1854.90     1742.57    108.46 o
  -8  -1   4     2909.87     3051.05     84.10 o
  -7  -1   4      221.34      190.52     37.03 o
  -6  -1   4     2056.74     2135.48     68.49 o
  -5  -1   4     4477.89     4606.06     81.38 o
  -4  -1   4     1855.29     1688.57     41.41 o
  -3  -1   4    26676.46    26446.25    164.40 o
  -2  -1   4    11254.46    10711.57    171.65 o
  -1  -1   4     2977.76     2827.11     45.49 o
   0  -1   4     1917.33     2024.54     50.67 o
   1  -1   4     5734.20     4742.40     45.62 o
   2  -1   4      108.71      102.35      3.99 o
   3  -1   4    15723.44    17299.65    217.90 o
   4  -1   4      234.16      292.42     33.50 o
   5  -1   4     3543.10     3746.01     68.26 o
   6  -1   4     3357.58     3516.49    116.74 o
   7  -1   4     1710.62     1719.15     55.82 o
   8  -1   4      546.10      556.72     53.54 o
   9  -1   4     2422.35     2421.14     82.99 o
  10  -1   4        9.49        4.13     23.98 o
  11  -1   4     2021.42     2171.67     98.89 o
 -11   0   4       79.63       69.50     24.38 o
 -10   0   4        3.19        9.01     19.76 o
  -9   0   4     3510.26     3655.38     98.90 o
  -8   0   4     7051.65     7186.82    154.19 o
  -7   0   4        2.34        1.69     33.43 o
  -6   0   4     4160.49     4442.88     88.71 o
  -5   0   4     3362.40     3384.67     86.85 o
  -4   0   4     2377.93     2421.32     62.90 o
  -3   0   4    22026.15    22410.03    136.89 o
  -2   0   4    13490.34    14675.51    140.88 o
  -1   0   4      271.16      579.94     23.49 o
   0   0   4      253.08      329.83     18.54 o
   1   0   4      920.13      755.85     16.71 o
   2   0   4     3329.83     3325.38     41.36 o
   3   0   4     2094.60     1958.01     34.69 o
   4   0   4     1674.13     1628.79     62.41 o
   5   0   4     4278.44     3808.85     99.81 o
   6   0   4     7838.56     7998.85    122.17 o
   7   0   4      934.95      830.75     55.45 o
   8   0   4     1253.52     1308.93     43.29 o
   9   0   4     2507.20     2560.24     82.86 o
  10   0   4      281.76      224.56     26.58 o
  11   0   4     1417.25     1376.11    201.09 o
  12   0   4     1306.51     1398.67    115.36 o
 -11   1   4      363.77      343.96     81.29 o
 -10   1   4       55.33       10.19     18.48 o
  -9   1   4     1256.65     1311.47     62.07 o
  -8   1   4     5169.23     5356.77    130.93 o
  -7   1   4      179.99      209.78     23.96 o
  -6   1   4     2543.77     2363.91     56.38 o
  -5   1   4      751.85      777.46     37.77 o
  -4   1   4     1008.30     1195.02     64.22 o
  -3   1   4    20547.43    20255.78    167.07 o
  -2   1   4    18973.87    18410.50    233.65 o
  -1   1   4     1575.31     2052.93     46.31 o
   0   1   4    12125.90    13175.32    174.45 o
   1   1   4     7726.92     8780.19    140.97 o
   2   1   4     3206.12     3663.66     83.07 o
   3   1   4      362.71      312.42     12.98 o
   4   1   4      202.75      258.04     10.72 o
   5   1   4     3816.35     3744.86     78.25 o
   6   1   4    18587.84    19358.36    236.78 o
   7   1   4     1551.58     1584.20     63.21 o
   8   1   4     1947.09     1945.53     57.61 o
   9   1   4      584.41      598.16     36.59 o
  10   1   4      335.60      342.43     39.28 o
  11   1   4     1089.96     1123.28    131.23 o
  12   1   4     1482.16     1274.56    128.42 o
 -11   2   4      718.60      653.05     70.86 o
 -10   2   4       34.64       36.18     57.90 o
  -9   2   4     1932.17     2090.33     87.34 o
  -8   2   4     4663.37     4738.97    147.94 o
  -7   2   4      149.01      189.64     50.30 o
  -6   2   4     3592.64     3492.75     87.76 o
  -5   2   4     2244.50     1921.28     33.79 o
  -4   2   4      304.21      413.06     10.13 o
  -3   2   4     4437.14     4510.32     75.97 o
  -2   2   4     4722.73     4509.40     52.59 o
  -1   2   4        2.16        1.68     10.54 o
   0   2   4    30462.97    29909.71    227.20 o
   1   2   4     4087.86     4568.31     57.70 o
   2   2   4      343.09      335.98     21.27 o
   3   2   4     2853.83     2359.12     28.39 o
   4   2   4     5025.52     4935.50     54.56 o
   5   2   4      943.52      859.08     98.02 o
   6   2   4    17254.14    17076.49    197.17 o
   7   2   4     3110.02     3146.44    113.74 o
   8   2   4     2615.92     2628.24     62.52 o
   9   2   4      153.02      175.64     20.46 o
  10   2   4       94.10       79.00     13.43 o
  11   2   4      377.15      344.35     82.36 o
  12   2   4      682.91      661.10     53.76 o
 -11   3   4     1062.98     1044.89    110.91 o
 -10   3   4      127.96      133.84     34.40 o
  -9   3   4     3015.99     3097.29    116.48 o
  -8   3   4     3840.39     3823.84    116.55 o
  -7   3   4      447.33      475.24     29.88 o
  -6   3   4     2830.91     2864.56    102.87 o
  -5   3   4     6900.89     6511.69    111.97 o
  -4   3   4       14.79       24.02     17.33 o
  -3   3   4     6955.28     6804.21     95.54 o
  -2   3   4      104.21      155.87     36.03 o
  -1   3   4       23.80      148.04     15.07 o
   0   3   4     4209.07     3753.38     57.88 o
   1   3   4    11398.14    10748.54     97.34 o
   2   3   4     7828.44     7503.29     88.23 o
   3   3   4     3468.13     3985.05     75.24 o
   4   3   4     2368.40     2228.67     56.21 o
   5   3   4     4878.69     4840.21     92.36 o
   6   3   4    16156.48    16475.41    172.45 o
   7   3   4     3336.83     3492.11    119.57 o
   8   3   4     2973.00     3145.96     77.14 o
   9   3   4      380.11      357.00     28.36 o
  10   3   4       24.85       13.75     16.26 o
  11   3   4      384.77      393.47     63.60 o
  12   3   4      780.85      845.33    104.73 o
 -11   4   4     1110.71     1084.63     98.13 o
 -10   4   4       95.68       60.04     29.52 o
  -9   4   4     2433.88     2378.88    102.91 o
  -8   4   4     3128.79     3277.26    135.69 o
  -7   4   4      324.93      333.93     32.26 o
  -6   4   4      594.31      604.85     31.83 o
  -5   4   4     2740.78     2825.83     54.67 o
  -4   4   4      142.34      176.96     29.49 o
  -3   4   4     3427.23     3280.58     65.95 o
  -2   4   4     2153.69     2419.76     43.00 o
  -1   4   4      270.25      480.24     29.05 o
   0   4   4    14716.18    15072.51    143.81 o
   1   4   4    24715.17    26030.34    253.22 o
   2   4   4     4851.96     5118.01     84.69 o
   3   4   4    12740.42    11810.01     87.40 o
   4   4   4     1676.71     1619.82     38.68 o
   5   4   4     1609.93     1545.24     36.61 o
   6   4   4    11170.05    11478.51    168.71 o
   7   4   4     3061.00     3214.23     70.32 o
   8   4   4     1082.14     1160.74     36.95 o
   9   4   4      289.80      289.90     25.31 o
  10   4   4      232.02      125.00     18.62 o
  11   4   4      410.59      566.82     71.70 o
  12   4   4      690.70      676.28    103.67 o
 -11   5   4     1433.87     1319.16     96.02 o
 -10   5   4       52.22       58.04     44.02 o
  -9   5   4     2475.98     2467.75    116.10 o
  -8   5   4     3417.92     3751.79    139.81 o
  -7   5   4      735.40      733.92     50.53 o
  -6   5   4      472.94      505.72     34.37 o
  -5   5   4     3069.61     3059.38    105.39 o
  -4   5   4       42.74       26.87     17.97 o
  -3   5   4     2277.80     1991.49     58.53 o
  -2   5   4       44.27       43.88      6.35 o
  -1   5   4      608.11      634.37     35.52 o
   0   5   4    13924.16    14621.58    134.44 o
   1   5   4    34174.45    34825.79    204.42 o
   2   5   4     1261.92     1356.19     28.45 o
   3   5   4    22495.17    23281.61    170.07 o
   4   5   4     3160.06     3073.46     60.58 o
   5   5   4     1085.08     1109.47     21.33 o
   6   5   4     3428.33     3178.51     84.98 o
   7   5   4      828.85      726.41     52.25 o
   8   5   4      328.02      322.12     33.25 o
   9   5   4     1267.94     1393.98     61.82 o
  10   5   4        2.17        7.02     12.12 o
  11   5   4      442.02      404.68     55.34 o
  12   5   4      241.22      164.89     41.92 o
 -11   6   4      686.31      529.22    113.51 o
 -10   6   4      809.31      815.63    127.34 o
  -9   6   4     2332.54     2225.34    163.88 o
  -8   6   4     1842.41     1955.57    152.74 o
  -7   6   4       95.60       70.24     22.31 o
  -6   6   4       64.98       98.50     20.61 o
  -5   6   4     2405.94     2518.20     94.51 o
  -4   6   4      125.20      167.77     35.16 o
  -3   6   4     6069.13     5769.12     78.80 o
  -2   6   4     7966.84     8384.76    130.38 o
  -1   6   4        1.08       25.09     20.51 o
   0   6   4     8685.10     8067.68     97.26 o
   1   6   4    10261.28     9621.45     95.16 o
   2   6   4       65.15      138.84     25.36 o
   3   6   4     7599.66     7447.02    133.40 o
   4   6   4     3950.53     3902.11     95.08 o
   5   6   4     5257.86     5345.73     87.85 o
   6   6   4     6490.87     6914.07    106.47 o
   7   6   4        7.13       11.72      6.77 o
   8   6   4       10.95        9.87     13.32 o
   9   6   4     2722.77     2683.54     60.20 o
  10   6   4      657.33      581.90     47.20 o
  11   6   4      656.32      764.33    107.44 o
  12   6   4      678.40      512.83    112.39 o
 -10   7   4      925.18     1030.81     80.45 o
  -9   7   4     1320.04     1466.73    106.23 o
  -8   7   4     2512.04     2733.15    100.92 o
  -7   7   4        2.13       73.20     61.24 o
  -6   7   4       45.84       72.23     15.14 o
  -5   7   4     2554.98     2672.86     67.14 o
  -4   7   4       10.12        6.07      8.41 o
  -3   7   4     2006.26     1956.11     62.21 o
  -2   7   4    15326.77    14983.05    152.39 o
  -1   7   4      858.46      799.77     12.18 o
   0   7   4    13355.12    13794.79    118.41 o
   1   7   4     5433.02     5830.50     71.37 o
   2   7   4      423.48      615.45     39.49 o
   3   7   4     2837.44     2629.74     29.93 o
   4   7   4     2642.61     2525.46     64.07 o
   5   7   4      293.03      254.58     44.36 o
   6   7   4     8079.28     8807.27    104.41 o
   7   7   4        9.99       15.96      8.39 o
   8   7   4      471.61      414.36     36.42 o
   9   7   4      657.84      720.55     60.43 o
  10   7   4      381.73      320.15     35.23 o
  11   7   4      943.59     1143.61    137.07 o
  12   7   4      954.55      924.71     85.49 o
 -10   8   4      402.91      406.40     66.01 o
  -9   8   4      333.23      328.20     99.15 o
  -8   8   4     2112.10     2085.18    165.13 o
  -7   8   4     1175.39     1132.45     67.70 o
  -6   8   4      386.99      408.57     33.97 o
  -5   8   4     3028.94     2989.92     79.44 o
  -4   8   4        5.64        0.04     24.70 o
  -3   8   4     1264.39     1144.45     36.67 o
  -2   8   4     8776.58     8833.57    124.66 o
  -1   8   4     2069.40     2247.55     90.30 o
   0   8   4    16006.16    16202.57    121.58 o
   1   8   4    13388.88    13763.15    134.80 o
   2   8   4      223.61      283.76     23.31 o
   3   8   4     3051.80     3452.58     78.53 o
   4   8   4     1185.44     1160.64     27.25 o
   5   8   4       46.97       42.11     29.74 o
   6   8   4     5287.83     5587.46    229.71 o
   7   8   4      117.48      197.69     29.48 o
   8   8   4        2.62        1.88     24.51 o
   9   8   4      971.62      966.68     66.14 o
  10   8   4     1021.23      987.17    116.97 o
  11   8   4     1512.37     1519.96    154.39 o
 -10   9   4       80.28       66.23     19.84 o
  -9   9   4       64.09       67.39     24.03 o
  -8   9   4      298.08      321.19     48.14 o
  -7   9   4     1471.79     1713.04    166.00 o
  -6   9   4     2797.67     2929.65    106.02 o
  -5   9   4     4048.96     3987.99     91.17 o
  -4   9   4        6.86       56.89     20.41 o
  -3   9   4     5558.85     5599.88     98.65 o
  -2   9   4     9037.84     9280.60    105.85 o
  -1   9   4       30.81       23.53     16.31 o
   0   9   4    15975.81    16489.29    156.29 o
   1   9   4     1181.42      854.85     43.45 o
   2   9   4       77.54       80.14     14.65 o
   3   9   4      504.44      671.88     29.62 o
   4   9   4     1623.13     1642.36     90.35 o
   5   9   4      278.60      220.11     60.37 o
   6   9   4     3399.63     3372.65    121.21 o
   7   9   4      523.65      540.06     63.06 o
   8   9   4      267.62      282.04     58.59 o
   9   9   4     1049.17     1083.26    112.80 o
  10   9   4     2603.82     2698.05    170.93 o
  11   9   4     1071.76     1036.37    125.11 o
  -9  10   4       96.05      136.97     35.98 o
  -8  10   4      578.19      602.47     66.97 o
  -7  10   4     1514.44     1492.45     90.70 o
  -6  10   4     1900.45     2041.26    245.79 o
  -5  10   4     5028.63     4751.58     90.74 o
  -4  10   4       60.16       51.96     24.10 o
  -3  10   4     1613.64     1607.59     57.98 o
  -2  10   4     6070.44     6367.49    100.41 o
  -1  10   4      584.82      517.30     39.96 o
   0  10   4    14780.64    14926.53    219.81 o
   1  10   4     2890.10     3014.22     57.83 o
   2  10   4       44.63       40.90     18.42 o
   3  10   4       32.12       32.37     21.54 o
   4  10   4     1680.83     1568.13     52.06 o
   5  10   4      611.76      558.89     53.89 o
   6  10   4     3704.66     3727.59    112.76 o
   7  10   4     1180.06     1089.55     58.79 o
   8  10   4      249.29      214.25     66.41 o
   9  10   4      670.77      715.17     82.11 o
  10  10   4      811.06      804.87    121.91 o
  11  10   4       94.24      110.53     47.59 o
  -9  11   4       86.08       79.73     32.12 o
  -8  11   4     1117.28     1152.87     96.99 o
  -7  11   4      814.32      988.10    101.99 o
  -6  11   4     1740.85     1770.40    107.09 o
  -5  11   4     4295.12     4393.38    151.28 o
  -4  11   4      239.74      232.60     32.60 o
  -3  11   4     1332.02     1334.85     56.02 o
  -2  11   4     2084.98     1902.92     69.84 o
  -1  11   4      466.57      490.79     20.73 o
   0  11   4     6918.55     7157.59     98.24 o
   1  11   4     4110.75     4193.84     96.55 o
   2  11   4        5.73       23.00     26.01 o
   3  11   4       40.83       46.07     17.16 o
   4  11   4     3930.40     3777.17     63.87 o
   5  11   4      190.92      220.68     40.93 o
   6  11   4     2279.81     1964.24    103.55 o
   7  11   4     2288.16     2338.92    128.88 o
   8  11   4      267.22      200.07     43.53 o
   9  11   4     3351.68     3632.90    201.72 o
  10  11   4      237.82      278.82     81.89 o
  11  11   4       21.55       27.39     25.64 o
  -9  12   4      134.13       84.77     27.30 o
  -8  12   4      853.10      935.45     84.29 o
  -7  12   4      289.95      228.13     46.51 o
  -6  12   4     1666.44     1647.52     82.11 o
  -5  12   4     4498.52     4520.19    118.59 o
  -4  12   4      462.27      477.19     64.52 o
  -3  12   4     2647.71     2625.66     70.52 o
  -2  12   4     2979.69     2856.14     78.76 o
  -1  12   4     1033.47     1031.18     43.91 o
   0  12   4     3765.06     3586.80    141.08 o
   1  12   4     3409.81     3448.48     76.95 o
   2  12   4      102.15       77.06     18.42 o
   3  12   4      503.54      639.35     39.27 o
   4  12   4     1675.87     1490.07     59.55 o
   5  12   4      616.38      578.42    155.49 o
   6  12   4      970.49      976.52    105.73 o
   7  12   4     1620.94     1642.52    183.37 o
   8  12   4      154.04      150.05    308.30 o
   9  12   4     4613.84     5102.38   5523.19 o
  10  12   4      297.72      209.06     49.28 o
  -8  13   4     1065.63     1019.49    124.12 o
  -7  13   4      127.13      128.43     54.54 o
  -6  13   4      551.21      425.14     65.45 o
  -5  13   4     3723.92     3720.53    123.66 o
  -4  13   4     1252.58     1293.95     74.80 o
  -3  13   4       26.23       38.65     19.22 o
  -2  13   4      512.51      534.26     37.45 o
  -1  13   4        4.15       16.48     23.12 o
   0  13   4     1884.87     1829.10     61.26 o
   1  13   4     4497.71     4629.94     87.31 o
   2  13   4     1850.31     1943.16     71.12 o
   3  13   4     2136.22     2166.90     66.50 o
   4  13   4     2440.75     2561.34     55.43 o
   5  13   4      575.89      512.00     87.83 o
   6  13   4     1251.94     1090.58     94.17 o
   7  13   4     1026.87     1168.00     87.57 o
   8  13   4      288.36      248.77     49.98 o
   9  13   4     4290.32     5080.86    299.16 o
  10  13   4      581.03      460.02     90.82 o
  -8  14   4     1555.77     1656.02    119.26 o
  -7  14   4       58.67       59.21     22.94 o
  -6  14   4      978.34      972.48     86.54 o
  -5  14   4     2281.16     2475.51    127.50 o
  -4  14   4     1175.99     1348.64     93.44 o
  -3  14   4       50.23       63.57     39.47 o
  -2  14   4     1678.48     1844.48    100.93 o
  -1  14   4       43.89       22.87     16.61 o
   0  14   4     1151.59     1165.31     67.79 o
   1  14   4     1379.26     1322.74     61.21 o
   2  14   4     2501.48     2500.64     69.03 o
   3  14   4     2830.73     2906.60     63.46 o
   4  14   4     2959.31     3041.12     68.00 o
   5  14   4      286.36      186.51     33.79 o
   6  14   4     2345.76     2522.78    128.27 o
   7  14   4     1501.48     1482.93    136.46 o
   8  14   4       13.08       69.92     27.24 o
   9  14   4     2264.04     2181.90    186.31 o
  10  14   4      579.63      625.03     93.50 o
  -7  15   4      147.38      119.67     52.68 o
  -6  15   4     1087.71     1092.25    104.11 o
  -5  15   4     1237.27     1251.34    102.37 o
  -4  15   4     1303.48     1359.27    107.33 o
  -3  15   4       27.16       26.50     28.53 o
  -2  15   4     3137.21     3085.75    139.76 o
  -1  15   4        9.65        9.26     32.76 o
   0  15   4      553.46      571.92     54.12 o
   1  15   4      667.01      674.73     50.12 o
   2  15   4     1419.05     1331.78     57.36 o
   3  15   4     3835.20     3835.49    106.46 o
   4  15   4     3346.92     3331.18    100.76 o
   5  15   4      192.50      153.26     57.59 o
   6  15   4     2173.83     2217.17    110.78 o
   7  15   4      449.24      558.23    102.59 o
   8  15   4       56.21      100.01     32.04 o
   9  15   4      798.62      817.17    107.40 o
  -6  16   4      634.55      441.02     69.36 o
  -5  16   4      572.15      582.55     68.88 o
  -4  16   4     1015.55     1147.67     95.60 o
  -3  16   4      204.08      171.04     32.25 o
  -2  16   4     2217.90     2257.57     81.00 o
  -1  16   4      126.21      188.48     20.39 o
   0  16   4      195.01      194.05     35.01 o
   1  16   4      611.14      644.90     46.82 o
   2  16   4      179.94      213.59     22.28 o
   3  16   4     4057.57     3928.32     95.98 o
   4  16   4     5657.24     5897.96    137.78 o
   5  16   4       88.97       26.96     23.38 o
   6  16   4      680.17      859.10    123.55 o
   7  16   4      161.52      188.17     51.71 o
   8  16   4       19.72       45.13     28.41 o
   9  16   4      758.52      928.09    121.74 o
  -6  17   4      249.40      239.32     54.57 o
  -5  17   4      592.15      592.83     71.84 o
  -4  17   4      647.18      722.63     75.84 o
  -3  17   4        3.16        0.60     22.18 o
  -2  17   4     2490.77     2693.98    171.13 o
  -1  17   4       56.84       87.80     22.94 o
   0  17   4      992.61     1074.86     53.60 o
   1  17   4     1786.88     1901.72     66.25 o
   2  17   4      195.13      154.40     31.84 o
   3  17   4     1745.95     1658.01     87.34 o
   4  17   4     2219.26     2385.80    100.54 o
   5  17   4      121.94       87.36     35.98 o
   6  17   4      280.58      313.59     78.04 o
   7  17   4      596.48      607.66    107.83 o
   8  17   4       15.31       46.95     32.78 o
  -5  18   4      692.91      611.75     70.98 o
  -4  18   4      399.85      628.59     97.44 o
  -3  18   4      145.07      120.46     32.26 o
  -2  18   4      952.11     1004.67     94.86 o
  -1  18   4      354.25      266.93     35.34 o
   0  18   4     1106.02     1034.83     70.41 o
   1  18   4     2521.10     2523.97     84.26 o
   2  18   4       60.06       55.87     31.24 o
   3  18   4     1011.67     1055.02     63.98 o
   4  18   4      808.16      841.59     87.29 o
   5  18   4       65.88       63.42     32.39 o
   6  18   4      160.38      194.35     46.04 o
   7  18   4      956.30      908.97    148.84 o
  -4  19   4      628.17      554.03     69.59 o
  -3  19   4      629.75      703.61    197.20 o
  -2  19   4      693.98      635.70    111.17 o
  -1  19   4      198.86      219.14     60.01 o
   0  19   4      497.00      499.18     70.88 o
   1  19   4     2580.60     2366.30    172.28 o
   2  19   4        2.90       13.31     11.50 o
   3  19   4      855.06      872.13     58.90 o
   4  19   4      914.07      893.46     77.59 o
   5  19   4      246.21      141.50     56.34 o
   6  19   4       13.07       99.29     54.30 o
  -2  20   4     1246.02     1544.00    111.50 o
  -1  20   4      275.76      139.41     40.19 o
   0  20   4       48.67       64.32     44.22 o
   1  20   4     1613.90     1619.32    120.80 o
   2  20   4      134.39      116.76     31.55 o
   3  20   4      751.91      739.83     73.53 o
   4  20   4      389.54      420.16     87.01 o
   5  20   4      200.80      104.28     52.10 o
   0  21   4       32.96       79.24     18.98 o
   1  21   4      940.58     1013.43    104.88 o
   2  21   4      312.42      242.88     72.37 o
   3  21   4      895.29      970.62    163.44 o
  -2 -19   5      208.36      211.86     47.18 o
  -1 -19   5        3.19       42.11     30.44 o
   0 -19   5       48.68       64.27     31.46 o
  -5 -18   5      345.77      304.25     90.51 o
  -4 -18   5      279.17      234.08     54.47 o
  -3 -18   5     1032.86     1178.16     96.86 o
  -2 -18   5      901.61      950.27     84.04 o
  -1 -18   5       14.84        1.46     33.04 o
   0 -18   5      122.13       81.07     47.57 o
   1 -18   5     1018.05      980.82     80.20 o
   2 -18   5      331.22      260.62     33.48 o
  -6 -17   5      582.02      707.86    102.55 o
  -5 -17   5      505.66      506.73     68.17 o
  -4 -17   5      787.39      826.61     76.01 o
  -3 -17   5      481.31      430.50     55.70 o
  -2 -17   5     1117.42     1132.76     78.23 o
  -1 -17   5       45.09       76.33     30.66 o
   0 -17   5      211.76      115.12     80.48 o
   1 -17   5      823.31      836.80     76.43 o
   2 -17   5       54.32       56.28     24.76 o
   3 -17   5      195.75      233.58     47.00 o
   4 -17   5     1392.84     1417.69    104.97 o
  -7 -16   5      202.61      121.90     58.72 o
  -6 -16   5      307.42      321.49     57.57 o
  -5 -16   5     1094.50     1371.45    286.35 o
  -4 -16   5      945.45      947.93    122.00 o
  -3 -16   5      272.92      231.32     39.06 o
  -2 -16   5     2029.22     1913.43     73.76 o
  -1 -16   5      269.48      215.64     48.19 o
   0 -16   5      122.25       91.25     35.50 o
   1 -16   5     2143.79     2180.68    116.55 o
   2 -16   5       65.75       93.45     46.25 o
   3 -16   5      524.03      539.84     71.68 o
   4 -16   5      776.99      782.73     78.27 o
   5 -16   5      247.48      182.02     48.44 o
  -8 -15   5      411.28      470.27    113.60 o
  -7 -15   5       80.39       75.32     44.04 o
  -6 -15   5      112.10       47.17     36.05 o
  -5 -15   5     1664.59     1631.20     80.75 o
  -4 -15   5      651.56      679.02     49.86 o
  -3 -15   5      142.82      121.68     30.86 o
  -2 -15   5     2605.79     2947.29    194.99 o
  -1 -15   5      589.51      639.50     52.29 o
   0 -15   5       48.35      119.13     36.05 o
   1 -15   5     2153.02     2188.32    122.40 o
   2 -15   5       55.01       58.53     23.65 o
   3 -15   5     1540.83     1587.91    135.90 o
   4 -15   5      792.44      735.19    122.60 o
   5 -15   5      371.82      226.07     41.66 o
   6 -15   5      845.69      872.38     65.79 o
  -8 -14   5      596.10      781.57    119.14 o
  -7 -14   5      267.40      243.28    306.49 o
  -6 -14   5       69.94       25.56     24.12 o
  -5 -14   5     3031.25     3121.13    109.98 o
  -4 -14   5     1012.91     1019.58     61.22 o
  -3 -14   5        2.51       23.03     15.37 o
  -2 -14   5     1445.06     1413.40    147.46 o
  -1 -14   5     1033.03     1067.79     73.10 o
   0 -14   5     2277.61     2434.08    132.65 o
   1 -14   5     1896.35     1913.84     97.60 o
   2 -14   5      218.43      212.65     64.42 o
   3 -14   5      314.53      310.77     43.63 o
   4 -14   5      258.37      302.17     51.87 o
   5 -14   5       88.78       43.75     25.04 o
   6 -14   5     1512.14     1645.89    119.68 o
   7 -14   5      728.91      635.35     69.16 o
  -9 -13   5       57.17      116.18     71.59 o
  -8 -13   5      441.98      498.25     92.72 o
  -7 -13   5      674.67      575.93     64.98 o
  -6 -13   5      144.00       99.05     18.17 o
  -5 -13   5     2240.98     2338.29    103.38 o
  -4 -13   5      630.01      651.86     52.74 o
  -3 -13   5      174.84      166.48     54.10 o
  -2 -13   5     2048.68     2039.07     71.95 o
  -1 -13   5     4413.30     4263.81    126.21 o
   0 -13   5     1001.77      944.24     63.17 o
   1 -13   5     3446.63     3481.97    109.57 o
   2 -13   5       32.81       27.27     18.80 o
   3 -13   5      722.45      745.86    116.97 o
   4 -13   5      831.92      877.21    112.08 o
   5 -13   5      477.50      474.84     60.46 o
   6 -13   5      693.07      637.14     71.07 o
   7 -13   5     1241.55     1285.75    107.46 o
  -9 -12   5       75.40        6.14     37.81 o
  -8 -12   5      424.54      512.07    127.06 o
  -7 -12   5      833.22      688.20     47.43 o
  -6 -12   5      126.62       62.60     32.71 o
  -5 -12   5     2319.03     2201.73     88.38 o
  -4 -12   5     1125.16     1256.38     58.62 o
  -3 -12   5     1719.93     1685.24     61.93 o
  -2 -12   5     2667.88     2675.68     74.66 o
  -1 -12   5     3435.02     3516.83     85.18 o
   0 -12   5       46.39       58.91     18.37 o
   1 -12   5     1666.53     1771.45     63.21 o
   2 -12   5      359.58      418.45     30.59 o
   3 -12   5     2383.02     2406.27    126.62 o
   4 -12   5     2793.69     2714.92    105.36 o
   5 -12   5      884.84      845.99     68.18 o
   6 -12   5      234.80      204.54     53.76 o
   7 -12   5     1762.17     1700.56    121.95 o
   8 -12   5        1.04       41.31     23.14 o
 -10 -11   5     1605.26     1780.21    155.94 o
  -9 -11   5        2.05        6.42     29.53 o
  -8 -11   5       42.56       73.03     18.93 o
  -7 -11   5      195.51      212.65     38.46 o
  -6 -11   5       50.69       37.27     18.71 o
  -5 -11   5     6714.22     6821.80    148.65 o
  -4 -11   5     7108.40     7489.49    175.06 o
  -3 -11   5      209.12      196.26     34.74 o
  -2 -11   5       95.39      142.21     28.89 o
  -1 -11   5      268.76      305.66     34.18 o
   0 -11   5      500.39      525.06     38.31 o
   1 -11   5     2453.61     2411.50     70.40 o
   2 -11   5        7.23        2.32     14.28 o
   3 -11   5     2613.46     2585.62     81.90 o
   4 -11   5     3690.69     3612.09    121.26 o
   5 -11   5      941.18      952.82     82.00 o
   6 -11   5      117.12      150.36     38.04 o
   7 -11   5     1883.52     1831.16    102.30 o
   8 -11   5      118.81       98.80     76.18 o
 -10 -10   5     1383.21     1480.36    153.61 o
  -9 -10   5       65.80       74.53     37.55 o
  -8 -10   5     1376.79     1421.13     76.83 o
  -7 -10   5     1674.41     1959.08     79.40 o
  -6 -10   5      331.15      314.56     32.89 o
  -5 -10   5     2786.23     2869.81     76.57 o
  -4 -10   5     3076.78     2905.14     80.12 o
  -3 -10   5     1696.81     1747.96     79.63 o
  -2 -10   5     1107.37     1167.64     45.00 o
  -1 -10   5      444.44      485.54     31.77 o
   0 -10   5        2.63        8.23     11.98 o
   1 -10   5     3782.84     4028.62     82.51 o
   2 -10   5      971.46      922.06     46.02 o
   3 -10   5      887.99      803.49     39.36 o
   4 -10   5     5317.16     5277.43    193.91 o
   5 -10   5      726.13      717.59     58.89 o
   6 -10   5      153.27      147.75     29.56 o
   7 -10   5     1326.42     1231.25     93.20 o
   8 -10   5      591.20      603.91     70.77 o
   9 -10   5      713.79      731.58     57.70 o
 -10  -9   5     1524.64     1629.60   2021.66 o
  -9  -9   5      118.73       85.58     24.93 o
  -8  -9   5     3249.63     3407.55    127.05 o
  -7  -9   5     5143.08     5262.12     91.73 o
  -6  -9   5      694.25      731.78     85.44 o
  -5  -9   5      458.55      447.63     35.18 o
  -4  -9   5       96.94       72.17     25.20 o
  -3  -9   5     2885.54     3024.97     71.13 o
  -2  -9   5     6688.16     6604.29    143.91 o
  -1  -9   5     2099.04     1963.30     64.64 o
   0  -9   5       41.18       65.23     16.55 o
   1  -9   5     1279.26     1247.41     67.59 o
   2  -9   5      715.26      783.14     46.66 o
   3  -9   5      364.61      311.61     37.21 o
   4  -9   5     8666.36     8935.34    150.41 o
   5  -9   5      780.67      826.27     57.36 o
   6  -9   5     1511.40     1457.47     66.61 o
   7  -9   5     1126.68     1154.44    118.12 o
   8  -9   5     1075.56     1135.53     92.43 o
   9  -9   5      364.58      383.55     65.37 o
 -11  -8   5      780.32      828.70     95.41 o
 -10  -8   5     1875.18     2071.75    192.02 o
  -9  -8   5     1221.70     1319.11     72.61 o
  -8  -8   5      649.84      706.14     46.07 o
  -7  -8   5     1922.22     1881.96     74.98 o
  -6  -8   5      151.11      146.98     29.96 o
  -5  -8   5     2624.29     2656.34     68.10 o
  -4  -8   5       85.00       56.10     21.93 o
  -3  -8   5      452.00      419.60     33.74 o
  -2  -8   5     7196.98     7368.44    129.96 o
  -1  -8   5     7851.19     7623.61    108.28 o
   0  -8   5      516.68      551.83     33.49 o
   1  -8   5      945.94      963.83     40.12 o
   2  -8   5     1015.83     1006.72     40.39 o
   3  -8   5       34.77       43.38     19.32 o
   4  -8   5     9290.57     9750.51    157.14 o
   5  -8   5     2602.83     2530.23     64.10 o
   6  -8   5     1891.59     1881.59     75.90 o
   7  -8   5      586.41      652.29     46.98 o
   8  -8   5      459.16      409.90     53.90 o
   9  -8   5       50.01       61.30     29.25 o
  10  -8   5     1173.73     1264.97     97.42 o
 -11  -7   5      520.79      640.16     96.36 o
 -10  -7   5     1930.80     1934.62    130.63 o
  -9  -7   5      483.70      402.69     46.70 o
  -8  -7   5      754.95      799.17     59.96 o
  -7  -7   5     3937.89     4168.54    122.52 o
  -6  -7   5       15.96        6.42     12.07 o
  -5  -7   5     2136.43     2137.31     72.33 o
  -4  -7   5       83.62       72.64     31.20 o
  -3  -7   5        2.22        2.31      9.98 o
  -2  -7   5     4103.25     3981.51     86.11 o
  -1  -7   5    17493.48    18465.04    169.25 o
   0  -7   5     1595.09     1645.51     49.97 o
   1  -7   5     5767.88     5768.76    182.80 o
   2  -7   5     1303.40     1316.57     47.05 o
   3  -7   5       69.43       67.97     14.37 o
   4  -7   5     6689.65     6500.59    121.22 o
   5  -7   5     3204.07     3276.92     93.84 o
   6  -7   5     1292.22     1357.79     48.24 o
   7  -7   5     1076.85     1061.39     63.30 o
   8  -7   5        8.35       11.36     31.39 o
   9  -7   5       40.27       51.49     38.63 o
  10  -7   5      463.42      524.19     74.92 o
 -11  -6   5      368.02      160.34     77.43 o
 -10  -6   5      671.95      636.62     55.72 o
  -9  -6   5        5.00       34.00     14.69 o
  -8  -6   5      554.52      523.77     41.83 o
  -7  -6   5     5070.65     5217.11    194.70 o
  -6  -6   5      246.52      235.61     46.33 o
  -5  -6   5     2180.11     2318.51     78.83 o
  -4  -6   5       74.30      107.59     21.70 o
  -3  -6   5        9.64       30.68     20.30 o
  -2  -6   5     3475.48     3361.66     73.37 o
  -1  -6   5    19881.32    20742.89    190.12 o
   0  -6   5      233.49      171.11     19.13 o
   1  -6   5    10140.09     9875.27    117.84 o
   2  -6   5     1638.35     1464.76     60.20 o
   3  -6   5      840.99      934.92     39.28 o
   4  -6   5     4203.59     4326.20     83.17 o
   5  -6   5     2687.41     2809.97     77.81 o
   6  -6   5     1661.69     1569.82     52.27 o
   7  -6   5     3264.20     3285.06    109.77 o
   8  -6   5      299.10      313.81     37.55 o
   9  -6   5      369.79      389.64     78.75 o
  10  -6   5      193.45      203.27     34.89 o
 -11  -5   5      723.72      624.47    126.63 o
 -10  -5   5      271.94      303.78     43.20 o
  -9  -5   5       25.38       21.02     23.58 o
  -8  -5   5        9.79       23.92     10.22 o
  -7  -5   5     2508.12     2390.16     70.40 o
  -6  -5   5      201.87      247.25     26.44 o
  -5  -5   5     4279.58     4452.21     85.88 o
  -4  -5   5      738.74      864.11     46.60 o
  -3  -5   5     1150.78     1118.53     42.20 o
  -2  -5   5    14485.27    14245.48    175.20 o
  -1  -5   5     9754.06     9277.54    103.70 o
   0  -5   5      816.84      764.88     28.69 o
   1  -5   5    13463.60    14057.59    116.84 o
   2  -5   5    10412.51    10127.52    122.93 o
   3  -5   5       22.66       12.49     16.32 o
   4  -5   5      894.01      918.48     60.53 o
   5  -5   5      831.11      767.75     35.69 o
   6  -5   5     2323.60     2469.43     86.29 o
   7  -5   5     1137.98     1199.81     52.42 o
   8  -5   5      341.11      335.05     48.88 o
   9  -5   5      220.97      223.64     45.12 o
  10  -5   5      743.60      595.03     72.71 o
  11  -5   5       15.12       86.03     22.47 o
 -11  -4   5      442.50      409.71     61.75 o
 -10  -4   5      297.23      357.24     42.46 o
  -9  -4   5      257.08      217.03     37.89 o
  -8  -4   5      196.43      182.58     36.49 o
  -7  -4   5     4199.67     4206.28    130.24 o
  -6  -4   5      720.50      702.15     36.01 o
  -5  -4   5      763.39      648.75     36.08 o
  -4  -4   5     2100.60     1931.40     46.18 o
  -3  -4   5     3710.59     4046.80     98.82 o
  -2  -4   5    15958.35    16005.70    185.27 o
  -1  -4   5    25715.37    25819.62    183.19 o
   0  -4   5      154.67      218.98     30.50 o
   1  -4   5     7481.34     7486.98     88.63 o
   2  -4   5     6834.26     7135.65     71.33 o
   3  -4   5      261.95      268.04     15.10 o
   4  -4   5     1890.65     1868.82     38.91 o
   5  -4   5       36.91       38.20     20.41 o
   6  -4   5     3470.39     3481.03     79.70 o
   7  -4   5     3595.02     3717.19    107.27 o
   8  -4   5       50.73       78.25     13.47 o
   9  -4   5       67.51       88.52     14.68 o
  10  -4   5     1619.97     1767.45    175.39 o
  11  -4   5      186.17      127.21     36.59 o
 -11  -3   5      183.09      165.66     76.20 o
 -10  -3   5      367.05      406.64     40.97 o
  -9  -3   5      187.00      139.90     23.11 o
  -8  -3   5     1452.97     1422.32     76.27 o
  -7  -3   5     5647.26     5691.27    226.46 o
  -6  -3   5     1028.10     1000.57     40.43 o
  -5  -3   5      577.64      523.35     27.23 o
  -4  -3   5     6703.87     6477.68    103.28 o
  -3  -3   5      448.37      462.24     27.04 o
  -2  -3   5    14154.83    14301.10    165.22 o
  -1  -3   5    24946.77    25297.04    196.74 o
   0  -3   5       84.47       92.14     21.12 o
   1  -3   5     2796.18     2284.67     33.91 o
   2  -3   5     4416.30     4330.60     55.56 o
   3  -3   5      516.04      419.42     29.86 o
   4  -3   5     5941.77     6190.97     85.52 o
   5  -3   5      559.89      604.57     29.79 o
   6  -3   5      275.53      254.57     31.45 o
   7  -3   5     7471.06     7666.75    126.59 o
   8  -3   5     2315.99     2323.70     76.45 o
   9  -3   5      681.93      585.43     45.80 o
  10  -3   5     1494.19     1392.57     92.53 o
  11  -3   5      488.18      472.75     67.60 o
 -11  -2   5      156.36      143.30     35.26 o
 -10  -2   5      745.91      741.86     70.63 o
  -9  -2   5      541.72      449.02     63.55 o
  -8  -2   5      846.61      970.19     71.72 o
  -7  -2   5     1848.69     1713.69     65.13 o
  -6  -2   5      337.42      346.65     32.33 o
  -5  -2   5      569.44      562.43     38.29 o
  -4  -2   5    20458.62    21332.56    195.19 o
  -3  -2   5      916.22      796.78     36.51 o
  -2  -2   5    18573.68    17214.28    245.24 o
  -1  -2   5     5109.09     4925.30     72.81 o
   0  -2   5      218.52      146.93     12.94 o
   1  -2   5     2013.60     2101.74     41.13 o
   2  -2   5     9899.64     9298.12     82.69 o
   3  -2   5      103.88       48.77     14.58 o
   4  -2   5    14331.97    15723.38    257.64 o
   5  -2   5     1785.16     1734.49     51.91 o
   6  -2   5       12.64       22.41     19.64 o
   7  -2   5     1192.16     1052.74     39.37 o
   8  -2   5     6175.12     6074.76    151.74 o
   9  -2   5     1405.60     1232.34     54.78 o
  10  -2   5     1453.73     1563.37    106.82 o
  11  -2   5       72.35       60.28     38.96 o
 -11  -1   5        2.11        7.99     23.33 o
 -10  -1   5      230.29      213.70     29.94 o
  -9  -1   5     1001.74      967.92     68.67 o
  -8  -1   5     3235.52     3304.97    109.23 o
  -7  -1   5     5896.01     5904.35    110.74 o
  -6  -1   5      184.56      239.40     25.65 o
  -5  -1   5      770.31      926.82     36.32 o
  -4  -1   5    13675.63    14007.01    133.36 o
  -3  -1   5     4164.10     4232.66    172.00 o
  -2  -1   5     9964.79     9462.44    103.36 o
  -1  -1   5     4676.16     4565.26     63.16 o
   0  -1   5      791.00      895.30     28.52 o
   1  -1   5       52.06       88.21     16.07 o
   2  -1   5     4430.35     4154.85     67.51 o
   3  -1   5      505.39      492.03      7.18 o
   4  -1   5    11902.68    12181.15    104.09 o
   5  -1   5      396.69      366.37     36.14 o
   6  -1   5      847.18      846.09     52.99 o
   7  -1   5     3398.86     3591.32     85.61 o
   8  -1   5     8662.52     9076.94    193.95 o
   9  -1   5      237.67      188.93     15.63 o
  10  -1   5     2027.73     2191.48    106.16 o
  11  -1   5      119.97       33.40     30.88 o
 -11   0   5       63.45        0.17     82.26 o
 -10   0   5       42.11       32.45     19.87 o
  -9   0   5     1156.54     1201.32     56.98 o
  -8   0   5     5383.73     5360.22    125.46 o
  -7   0   5    15190.03    15248.85    498.79 o
  -6   0   5     1394.82     1479.76     56.67 o
  -5   0   5     2816.19     3026.99     63.69 o
  -4   0   5    12460.25    13118.95    148.78 o
  -3   0   5     6084.09     5871.35     86.30 o
  -2   0   5     7587.93     7345.03     89.55 o
  -1   0   5       35.02       53.59     23.61 o
   0   0   5     7384.75     6973.96     70.01 o
   1   0   5       98.35      100.64     15.68 o
   2   0   5     4303.03     4130.82     42.11 o
   3   0   5       64.16       42.27      9.15 o
   4   0   5     6642.53     6550.42     71.61 o
   5   0   5     4480.66     4394.45    100.61 o
   6   0   5      141.30      164.93      9.09 o
   7   0   5     5755.18     5587.64    115.98 o
   8   0   5     5635.39     5890.84    119.19 o
   9   0   5        7.76        9.48     15.81 o
  10   0   5     2194.97     2002.90     93.63 o
  11   0   5      259.41      270.78     75.55 o
 -11   1   5       12.31       40.75     28.57 o
 -10   1   5      576.94      540.46     72.52 o
  -9   1   5     3375.50     3221.87     94.80 o
  -8   1   5     1506.07     1502.78     76.46 o
  -7   1   5    11132.36    11631.25    177.62 o
  -6   1   5      853.88      846.61     42.36 o
  -5   1   5      122.53      153.42     23.40 o
  -4   1   5      821.68      831.87     23.13 o
  -3   1   5     1726.27     1685.19     54.29 o
  -2   1   5    12880.73    13068.86    128.02 o
  -1   1   5       82.94      149.07     17.66 o
   0   1   5     3354.82     3903.72     60.46 o
   1   1   5      295.07      369.22     18.48 o
   2   1   5    12946.14    13966.18    159.41 o
   3   1   5     1392.89     1121.28     31.19 o
   4   1   5     8736.47     8552.67    111.29 o
   5   1   5     7645.81     8099.87    118.71 o
   6   1   5      105.52      101.75     22.11 o
   7   1   5     5603.13     5871.30     83.00 o
   8   1   5     2237.50     2429.72     74.37 o
   9   1   5       12.76       15.85     12.70 o
  10   1   5     1396.03     1304.39     63.81 o
  11   1   5      259.38      206.60     36.04 o
  12   1   5      403.77      320.69     33.21 o
 -11   2   5       39.09       24.32     25.98 o
 -10   2   5     1033.07      817.15     86.83 o
  -9   2   5     2354.00     2279.53     82.85 o
  -8   2   5     1018.11      978.36     64.95 o
  -7   2   5    10983.89    11328.94    187.91 o
  -6   2   5      656.03      678.57     34.13 o
  -5   2   5      774.40      885.44     45.49 o
  -4   2   5     1273.75     1185.68     43.88 o
  -3   2   5       27.17       14.43     16.66 o
  -2   2   5     4787.84     4647.93     65.18 o
  -1   2   5     3833.78     3483.10     52.64 o
   0   2   5      170.79      177.88     13.64 o
   1   2   5     2089.45     1807.47     41.46 o
   2   2   5    26005.09    25312.58    141.66 o
   3   2   5      904.55      916.56     13.04 o
   4   2   5      397.21      342.52      8.10 o
   5   2   5    10166.30    10379.49    138.61 o
   6   2   5      176.59      118.64     30.59 o
   7   2   5    10242.12    10988.83    132.17 o
   8   2   5     2068.57     1968.41     53.76 o
   9   2   5       14.64       45.26     15.29 o
  10   2   5      688.87      715.66     54.99 o
  11   2   5      543.53      488.09     48.90 o
  12   2   5       34.64       13.62     39.69 o
 -11   3   5       10.08       24.93     31.13 o
 -10   3   5     1702.35     1718.77    105.33 o
  -9   3   5      759.30      707.35     64.36 o
  -8   3   5      447.03      453.89     40.27 o
  -7   3   5     5453.34     5384.40    107.49 o
  -6   3   5     1804.61     1908.71     58.44 o
  -5   3   5     1045.01      997.18     35.39 o
  -4   3   5     5680.48     5745.51     79.17 o
  -3   3   5      621.47      574.75     34.33 o
  -2   3   5     1438.83     1309.30     42.44 o
  -1   3   5     1455.77     1235.61     30.08 o
   0   3   5    12285.63    13126.94    125.61 o
   1   3   5    12461.93    13333.90    118.83 o
   2   3   5    34600.36    35138.47    193.61 o
   3   3   5     2463.19     2246.22     26.64 o
   4   3   5      791.73      699.45     28.21 o
   5   3   5     5727.01     5729.15     71.58 o
   6   3   5      486.24      393.14     45.21 o
   7   3   5     9191.86     9519.88    153.07 o
   8   3   5     1436.22     1502.63     65.90 o
   9   3   5      511.71      554.01     36.90 o
  10   3   5      259.51      270.06     31.08 o
  11   3   5      365.64      416.10     64.12 o
  12   3   5        7.60        1.99     18.56 o
 -11   4   5       10.33        5.38     42.68 o
 -10   4   5     2315.67     2621.42    121.91 o
  -9   4   5      176.25      218.20    100.36 o
  -8   4   5      218.74      293.65     31.96 o
  -7   4   5     1094.67     1089.59     45.23 o
  -6   4   5     2245.36     2202.47     66.79 o
  -5   4   5       80.68      112.81     34.45 o
  -4   4   5     1500.88     1329.65     51.81 o
  -3   4   5        9.91       22.23     14.26 o
  -2   4   5     1963.91     1859.80     34.39 o
  -1   4   5       48.41       37.23      7.03 o
   0   4   5     4910.18     4200.18     55.72 o
   1   4   5    45383.36    45980.54    386.24 o
   2   4   5    46731.62    47288.35    319.82 o
   3   4   5      393.25      297.11     19.88 o
   4   4   5     2691.27     2501.27     56.09 o
   5   4   5     1206.56     1103.17     33.60 o
   6   4   5      861.02      933.12     23.23 o
   7   4   5     4559.42     4967.22     78.56 o
   8   4   5     1849.45     1943.79     73.57 o
   9   4   5      917.91      825.32     45.70 o
  10   4   5       49.63       39.57     14.96 o
  11   4   5      208.98      111.54     20.59 o
  12   4   5       27.17       70.16     21.83 o
 -11   5   5       51.09       77.57     29.07 o
 -10   5   5     2124.60     2132.55     97.17 o
  -9   5   5      169.24      205.76     35.45 o
  -8   5   5     1090.68     1105.19     92.71 o
  -7   5   5       24.89       24.16     17.10 o
  -6   5   5     2169.87     2121.63     62.94 o
  -5   5   5        3.85       14.07     15.90 o
  -4   5   5    14026.53    14639.31    155.80 o
  -3   5   5     2458.47     2301.47     48.50 o
  -2   5   5     1594.26     1440.81     32.31 o
  -1   5   5     4774.56     4965.11     72.60 o
   0   5   5     7749.34     8275.81     95.37 o
   1   5   5    17091.95    17057.85    160.91 o
   2   5   5    37958.22    38839.38    207.61 o
   3   5   5     2860.02     3029.23     67.64 o
   4   5   5     1961.53     1959.21     39.35 o
   5   5   5     1103.56     1035.91     29.28 o
   6   5   5      128.63      214.66     32.97 o
   7   5   5     2228.68     2351.52     61.15 o
   8   5   5     1479.21     1482.95     60.86 o
   9   5   5      525.33      545.11     36.62 o
  10   5   5      387.85      420.86     44.60 o
  11   5   5      599.40      663.61     71.06 o
  12   5   5        4.19       14.41     32.48 o
 -11   6   5      125.83       66.16     89.52 o
 -10   6   5     1411.42     1539.85    127.15 o
  -9   6   5      881.86      760.84    122.51 o
  -8   6   5      973.72      936.21     85.07 o
  -7   6   5      212.55      173.77     31.95 o
  -6   6   5      344.07      396.40     32.58 o
  -5   6   5      166.81      197.86     25.63 o
  -4   6   5    19052.22    19559.35    176.65 o
  -3   6   5     5744.06     6051.89    101.82 o
  -2   6   5     2389.68     2363.76     71.62 o
  -1   6   5     4740.77     4374.40     60.33 o
   0   6   5     1590.58     1716.58     41.89 o
   1   6   5     8563.96     8869.01    102.39 o
   2   6   5    20566.43    20261.39    279.38 o
   3   6   5      664.91      581.49     23.02 o
   4   6   5     1475.44     1375.41     30.55 o
   5   6   5     2487.44     2641.43     54.28 o
   6   6   5       80.60       89.89     20.75 o
   7   6   5     2177.73     2066.20     92.98 o
   8   6   5      356.65      443.50     41.27 o
   9   6   5      272.86      272.66     27.27 o
  10   6   5     1691.74     1626.89     91.88 o
  11   6   5     1285.99     1264.50     95.91 o
  12   6   5        6.68       27.05     32.43 o
 -10   7   5      401.06      468.77     90.86 o
  -9   7   5      699.40      696.34     85.34 o
  -8   7   5      159.41      202.96     47.88 o
  -7   7   5      212.63      198.45     59.97 o
  -6   7   5      203.91      215.55     31.35 o
  -5   7   5        3.46       25.40     12.55 o
  -4   7   5    13973.48    14325.15    232.31 o
  -3   7   5     3644.91     3704.62     68.45 o
  -2   7   5     1072.44     1130.56     25.29 o
  -1   7   5     8070.85     8425.54    144.38 o
   0   7   5     1785.91     1618.04     26.49 o
   1   7   5     6682.98     6119.19     56.71 o
   2   7   5    18832.12    19746.52    187.54 o
   3   7   5      138.60      143.58      7.85 o
   4   7   5     2850.94     2817.63     64.02 o
   5   7   5     1579.21     1428.65     28.09 o
   6   7   5      486.78      463.14     38.42 o
   7   7   5     1305.62     1364.22     40.56 o
   8   7   5      381.42      395.50     35.00 o
   9   7   5        0.41        2.63     16.35 o
  10   7   5     1763.07     1677.97     85.64 o
  11   7   5     1000.49     1011.84    105.19 o
 -10   8   5      207.04      251.47     58.47 o
  -9   8   5      586.66      627.83     63.22 o
  -8   8   5       16.48        3.70     50.41 o
  -7   8   5     1316.93     1350.07     82.31 o
  -6   8   5     2181.63     2345.69    103.04 o
  -5   8   5     1161.26     1140.88     43.00 o
  -4   8   5    10698.87    11250.40    174.28 o
  -3   8   5     4541.80     4487.98     79.24 o
  -2   8   5      298.47      147.69     33.14 o
  -1   8   5     7475.59     7135.82     96.68 o
   0   8   5     2731.09     2604.11     68.03 o
   1   8   5     1297.54     1329.13     44.20 o
   2   8   5     8025.57     7811.11    104.42 o
   3   8   5     1328.45     1435.02     28.30 o
   4   8   5      888.32      928.23     32.28 o
   5   8   5     1648.62     1609.65     73.59 o
   6   8   5       17.47       52.06     17.58 o
   7   8   5      996.65     1011.55     70.18 o
   8   8   5      720.42      663.82     64.39 o
   9   8   5       58.64       69.35     20.93 o
  10   8   5     2994.30     2415.99    128.58 o
  11   8   5     2325.42     2426.81    186.53 o
 -10   9   5      314.65      239.38     52.40 o
  -9   9   5     1662.22     1781.28    125.17 o
  -8   9   5      153.82       57.69     77.45 o
  -7   9   5     1202.12     1309.53     81.36 o
  -6   9   5     1321.77     1335.05     86.18 o
  -5   9   5     2620.84     2336.10     68.98 o
  -4   9   5     8094.01     8348.95    118.24 o
  -3   9   5     3064.79     2917.62     81.41 o
  -2   9   5      116.23      138.29     30.33 o
  -1   9   5     8153.32     8192.98     93.40 o
   0   9   5      163.04      110.53     27.00 o
   1   9   5     9040.71     8930.25    114.92 o
   2   9   5      420.35      420.61     32.95 o
   3   9   5      929.37      873.39     30.06 o
   4   9   5      107.89      117.05     22.50 o
   5   9   5     6889.95     6743.43    130.58 o
   6   9   5      174.82      195.55     44.37 o
   7   9   5     1147.60     1219.76     89.41 o
   8   9   5      289.58      302.03     30.41 o
   9   9   5       99.22       88.57     29.55 o
  10   9   5     2649.42     2635.57    166.91 o
  11   9   5     3808.23     3929.95    292.58 o
  -9  10   5     1461.97     1365.40    143.52 o
  -8  10   5      278.51      366.95     56.40 o
  -7  10   5     2459.72     2611.33    116.21 o
  -6  10   5     1456.42     1673.27    128.52 o
  -5  10   5     1825.51     1816.18     67.81 o
  -4  10   5     6756.16     6682.72    128.70 o
  -3  10   5     1507.56     1603.71     72.88 o
  -2  10   5      616.54      593.06     43.19 o
  -1  10   5     6953.66     6701.76    138.17 o
   0  10   5     1810.46     1800.79     32.56 o
   1  10   5     3170.17     3238.94     53.63 o
   2  10   5      357.89      392.69     35.69 o
   3  10   5      545.45      443.91     41.78 o
   4  10   5       10.50       11.82      9.45 o
   5  10   5     7665.94     7449.39    125.24 o
   6  10   5      435.64      372.58     72.82 o
   7  10   5     2739.89     3082.82    178.59 o
   8  10   5     1234.95     1341.20     80.65 o
   9  10   5      242.67      184.49     63.32 o
  10  10   5     1269.67     1344.00    151.05 o
  11  10   5     1548.40     1491.82    154.13 o
  -9  11   5      510.35      477.71     69.85 o
  -8  11   5      168.14      113.04     57.79 o
  -7  11   5     2124.19     1937.76    160.37 o
  -6  11   5     3598.08     3465.65    228.29 o
  -5  11   5     1857.12     1960.74     95.69 o
  -4  11   5     5870.25     6272.84    124.38 o
  -3  11   5     1575.26     1461.63     55.96 o
  -2  11   5      204.00      179.08     23.19 o
  -1  11   5     1614.91     1642.47     43.27 o
   0  11   5     1107.10     1023.56     61.01 o
   1  11   5     1018.20     1017.90     55.36 o
   2  11   5      222.05      206.93     24.72 o
   3  11   5      508.87      613.31     39.60 o
   4  11   5       52.61       42.54     10.35 o
   5  11   5     6913.08     6742.75    206.10 o
   6  11   5      885.11      852.20    109.70 o
   7  11   5     1578.79     1541.14     81.68 o
   8  11   5     2541.44     2603.60    140.08 o
   9  11   5      141.37      111.85     49.33 o
  10  11   5     1368.32     1385.05    169.85 o
  11  11   5     1069.54     1155.95    121.56 o
  -9  12   5      415.06      427.76     69.39 o
  -8  12   5      172.37      162.21     52.31 o
  -7  12   5      580.05      565.47     88.33 o
  -6  12   5     3305.90     3267.74    204.43 o
  -5  12   5      834.49      756.47     81.13 o
  -4  12   5     3891.14     3652.35    239.47 o
  -3  12   5      669.74      797.70     49.46 o
  -2  12   5       32.78       36.22     11.63 o
  -1  12   5     2323.80     2314.85     63.08 o
   0  12   5     3805.53     3771.77     92.97 o
   1  12   5      822.54      835.74     32.36 o
   2  12   5     1087.50     1137.45     53.27 o
   3  12   5      125.64      113.76     21.17 o
   4  12   5     1742.07     1615.26     63.53 o
   5  12   5     7285.71     7622.12    146.72 o
   6  12   5     1422.60     1283.45     96.32 o
   7  12   5      563.41      535.15     70.56 o
   8  12   5     1914.72     1920.90    107.29 o
   9  12   5        1.95       34.56     30.40 o
  10  12   5      595.31      576.84     89.86 o
  -8  13   5       64.00       57.10     29.82 o
  -7  13   5      593.17      683.25     75.33 o
  -6  13   5     2197.52     2383.35    101.49 o
  -5  13   5       29.20        0.34     31.96 o
  -4  13   5     1930.38     1806.86    112.04 o
  -3  13   5      835.82      854.04     44.15 o
  -2  13   5       64.55       48.60     15.70 o
  -1  13   5      511.86      443.07     36.69 o
   0  13   5     2609.39     2638.46     63.99 o
   1  13   5       57.32       53.08     15.91 o
   2  13   5     2968.78     3022.31     78.30 o
   3  13   5     1255.91     1207.58     37.61 o
   4  13   5     1604.14     1688.48     50.86 o
   5  13   5     4570.69     4275.70    190.33 o
   6  13   5      741.84      638.47     46.64 o
   7  13   5      368.37      333.78     65.92 o
   8  13   5     1954.72     2026.29    146.25 o
   9  13   5       26.41        5.44     26.81 o
  10  13   5      705.88      547.49    100.99 o
  -8  14   5       56.37       83.98     34.46 o
  -7  14   5      371.90      334.05     56.34 o
  -6  14   5      888.01      801.50     87.32 o
  -5  14   5        0.22        1.05     66.50 o
  -4  14   5      783.83      919.76    138.78 o
  -3  14   5     2441.50     2444.56    102.36 o
  -2  14   5       65.97       65.28     18.23 o
  -1  14   5     1596.19     1559.88     47.62 o
   0  14   5     1495.26     1430.87     64.37 o
   1  14   5      240.46      221.90     34.54 o
   2  14   5     3722.07     4112.25     90.85 o
   3  14   5     2331.32     2290.33     72.13 o
   4  14   5     1911.58     1925.74     70.73 o
   5  14   5     3813.69     3789.51    146.38 o
   6  14   5      188.42      168.60     31.90 o
   7  14   5       60.75       72.16     37.25 o
   8  14   5     1372.93     1355.88    144.52 o
   9  14   5       75.47       45.14     31.26 o
  10  14   5      758.75      780.38     87.48 o
  -7  15   5      109.53      114.88     45.30 o
  -6  15   5      215.16      181.96     46.82 o
  -5  15   5       74.72       58.14     23.62 o
  -4  15   5      301.28      354.75     46.87 o
  -3  15   5     2739.25     2721.93    112.06 o
  -2  15   5        7.88       61.36     50.80 o
  -1  15   5     3183.03     2962.74    102.45 o
   0  15   5      903.66      725.18     66.44 o
   1  15   5       21.52       70.65     14.97 o
   2  15   5     4296.27     4284.12    145.07 o
   3  15   5     2703.88     2882.35     78.54 o
   4  15   5     1695.02     1641.33     55.59 o
   5  15   5     3611.68     3783.21    170.98 o
   6  15   5       38.19       24.69     36.73 o
   7  15   5       66.78       82.00     69.51 o
   8  15   5      789.06      705.55     91.16 o
   9  15   5      309.60      287.03     80.55 o
  -6  16   5      102.09      110.45     35.46 o
  -5  16   5       64.85       77.83     42.53 o
  -4  16   5      355.18      368.19     58.31 o
  -3  16   5     2423.84     2330.04    131.95 o
  -2  16   5      345.45      381.82     88.13 o
  -1  16   5     3109.08     3119.21     95.58 o
   0  16   5      216.13      209.82     22.37 o
   1  16   5        0.59        2.45     15.77 o
   2  16   5     1639.18     1546.64     61.15 o
   3  16   5     1282.23     1143.33     66.70 o
   4  16   5     1600.99     1629.72     55.91 o
   5  16   5     3380.08     3885.58    142.40 o
   6  16   5      305.21      267.48     45.95 o
   7  16   5       10.95        4.79     54.13 o
   8  16   5      348.19      518.72    112.69 o
   9  16   5      125.16       99.40     35.59 o
  -6  17   5      410.37      447.04     80.59 o
  -5  17   5       17.38       41.36     84.53 o
  -4  17   5      294.68      295.88     90.56 o
  -3  17   5      994.95     1103.28     88.86 o
  -2  17   5      119.89       88.66     43.63 o
  -1  17   5     4329.40     4264.50    179.24 o
   0  17   5     1759.13     1889.22     75.04 o
   1  17   5      190.13      163.13     43.15 o
   2  17   5      875.24      938.31     54.11 o
   3  17   5     1436.42     1426.03     67.24 o
   4  17   5      635.99      558.39     44.11 o
   5  17   5     2083.46     2017.05     82.21 o
   6  17   5      862.83      855.50    116.15 o
   7  17   5        8.16        3.75     38.68 o
   8  17   5      147.69      209.26     56.30 o
  -5  18   5        0.43       60.92     35.75 o
  -4  18   5      392.41      494.48     72.05 o
  -3  18   5      565.73      656.61    127.41 o
  -2  18   5       47.62       49.44     36.69 o
  -1  18   5     2144.18     2049.22     91.03 o
   0  18   5     1697.14     1577.98    131.95 o
   1  18   5       41.03       17.87     10.50 o
   2  18   5      649.10      607.54     61.20 o
   3  18   5      587.64      585.59     41.25 o
   4  18   5      167.24      180.62     38.17 o
   5  18   5     1022.91      947.09     77.89 o
   6  18   5      715.60      883.79     93.02 o
   7  18   5      112.33       83.01     37.98 o
  -4  19   5      375.41      274.91     75.01 o
  -3  19   5      879.11      749.77    112.26 o
  -2  19   5        7.07        5.33     59.37 o
  -1  19   5     1506.59     1592.09    113.07 o
   0  19   5      751.15      726.41    116.67 o
   1  19   5       15.68        6.25     20.39 o
   2  19   5      814.42      797.14     67.92 o
   3  19   5      375.21      407.01     47.31 o
   4  19   5       40.04       51.53     39.05 o
   5  19   5      568.37      666.86     99.86 o
   6  19   5      673.36      636.17     95.28 o
  -2  20   5       54.58       91.14     31.77 o
  -1  20   5     1347.43     1165.23     83.35 o
   0  20   5     1010.63     1061.72    183.63 o
   1  20   5       78.55      130.23     29.78 o
   2  20   5      643.03      619.31     66.53 o
   3  20   5      521.98      526.68     74.89 o
   4  20   5        2.22        0.08     26.59 o
   5  20   5      159.99      129.77     65.05 o
   0  21   5     1116.16     1223.72    165.95 o
   1  21   5      159.82      208.23     80.79 o
   2  21   5      351.16      364.38     53.70 o
   3  21   5      139.96      162.17     56.77 o
  -4 -18   6      139.06      104.19     23.03 o
  -3 -18   6     1118.98     1169.90     95.07 o
  -2 -18   6      187.22      193.19     48.46 o
  -1 -18   6      759.08      725.83     66.32 o
   0 -18   6      517.58      512.88     54.78 o
   1 -18   6       64.56       83.72     23.82 o
  -5 -17   6       18.72       48.63     25.12 o
  -4 -17   6      360.70      351.91     60.46 o
  -3 -17   6     1925.51     1947.32    123.08 o
  -2 -17   6      331.70      412.61     79.34 o
  -1 -17   6      942.13      950.50    125.31 o
   0 -17   6      411.07      416.88     56.32 o
   1 -17   6      150.77      116.76     40.28 o
   2 -17   6      809.34      860.24     71.84 o
   3 -17   6      436.90      512.89    101.29 o
  -6 -16   6      284.52      152.55     39.20 o
  -5 -16   6      374.68      328.24    101.08 o
  -4 -16   6      356.90      407.16     89.30 o
  -3 -16   6     1726.82     1849.40     86.19 o
  -2 -16   6       91.68       39.82     64.31 o
  -1 -16   6     1549.25     1647.28    105.88 o
   0 -16   6      616.40      686.12     80.98 o
   1 -16   6      366.75      335.97    101.13 o
   2 -16   6     1028.71      982.75     87.92 o
   3 -16   6      320.92      196.13     35.02 o
   4 -16   6     1013.92     1146.05    128.99 o
  -7 -15   6      841.46      947.74    154.21 o
  -6 -15   6      377.37      242.10     62.21 o
  -5 -15   6      160.59      114.57     29.58 o
  -4 -15   6      826.22      965.41     70.24 o
  -3 -15   6     1734.26     1793.65     70.61 o
  -2 -15   6        6.73        9.80     12.55 o
  -1 -15   6     1913.65     1704.64    101.23 o
   0 -15   6      611.86      638.55     63.61 o
   1 -15   6      125.46      155.12     38.05 o
   2 -15   6      209.59      277.01     76.67 o
   3 -15   6      439.11      468.51     60.02 o
   4 -15   6     1307.72     1227.36    114.62 o
   5 -15   6     1814.22     1903.03    122.07 o
  -8 -14   6      453.30      232.59     88.61 o
  -7 -14   6      900.03     1117.81    132.90 o
  -6 -14   6     1242.43     1137.90     90.28 o
  -5 -14   6      238.42      211.54     35.49 o
  -4 -14   6      900.79      994.27     60.04 o
  -3 -14   6     1774.81     1732.82     68.24 o
  -2 -14   6       37.41       20.28     18.60 o
  -1 -14   6     2090.54     2056.35     82.73 o
   0 -14   6     1324.60     1252.78     58.74 o
   1 -14   6      486.98      400.60     53.35 o
   2 -14   6      754.19      788.61     65.49 o
   3 -14   6      511.08      471.62     54.44 o
   4 -14   6       51.52       60.09     30.01 o
   5 -14   6      748.63      750.24     73.69 o
   6 -14   6      404.87      491.58     86.96 o
  -8 -13   6      271.71      219.32     76.09 o
  -7 -13   6      774.49      665.65     72.72 o
  -6 -13   6     2958.19     3109.69     92.47 o
  -5 -13   6     1112.76     1072.89     69.96 o
  -4 -13   6      432.27      450.16     50.74 o
  -3 -13   6      318.26      394.70     73.07 o
  -2 -13   6       18.27       10.32     15.12 o
  -1 -13   6     1384.94     1462.25     81.45 o
   0 -13   6     3035.43     3022.00    118.27 o
   1 -13   6       20.58       53.02     29.79 o
   2 -13   6     3109.31     3203.99    118.48 o
   3 -13   6      202.67      159.46    105.17 o
   4 -13   6      175.52      135.58     31.22 o
   5 -13   6      560.17      635.83     73.72 o
   6 -13   6      758.91      706.18    105.17 o
   7 -13   6      594.52      607.01    104.69 o
  -9 -12   6     1179.86     1527.11    175.13 o
  -8 -12   6      299.88      137.19     44.95 o
  -7 -12   6      375.39      330.62     36.30 o
  -6 -12   6     3976.40     4610.61    172.21 o
  -5 -12   6     1527.77     1361.85     58.14 o
  -4 -12   6      921.73      838.26    142.03 o
  -3 -12   6      174.68      180.28     55.59 o
  -2 -12   6     1729.28     1663.50     65.64 o
  -1 -12   6     2439.07     2612.30    104.71 o
   0 -12   6     7570.39     7944.29    154.38 o
   1 -12   6      852.02      690.20     41.09 o
   2 -12   6     1719.17     1721.62    107.44 o
   3 -12   6       27.66       38.67     34.90 o
   4 -12   6       22.72       43.95     25.36 o
   5 -12   6     1187.44     1340.51     85.30 o
   6 -12   6     1964.28     2096.00    119.59 o
   7 -12   6      228.86      166.99     27.71 o
   8 -12   6     1233.97     1247.45    100.10 o
  -9 -11   6     1034.84     1134.23    129.66 o
  -8 -11   6      167.75      171.94     50.55 o
  -7 -11   6        4.45       12.38     10.26 o
  -6 -11   6     1177.72     1182.24     51.13 o
  -5 -11   6      749.56      749.21     55.17 o
  -4 -11   6     3361.41     3606.55    110.53 o
  -3 -11   6     1975.37     1865.19     66.24 o
  -2 -11   6       24.74       35.60     21.82 o
  -1 -11   6       15.31       43.88     20.92 o
   0 -11   6     4977.20     5080.42     85.89 o
   1 -11   6       13.16       12.03     26.15 o
   2 -11   6     4947.56     4863.92    190.66 o
   3 -11   6      748.59      658.95     61.97 o
   4 -11   6        4.77        9.17     20.70 o
   5 -11   6      636.58      575.65     58.99 o
   6 -11   6     2016.75     2028.02    252.43 o
   7 -11   6       81.02       63.82     16.66 o
   8 -11   6     1363.64     1586.78    118.84 o
 -10 -10   6      273.29      228.67     71.63 o
  -9 -10   6     1608.63     2046.84   2611.41 o
  -8 -10   6       11.47       15.40     11.06 o
  -7 -10   6      298.55      283.96     41.69 o
  -6 -10   6     1365.40     1389.50     60.74 o
  -5 -10   6     1956.02     2017.05     98.05 o
  -4 -10   6     2283.98     2219.92     60.30 o
  -3 -10   6     3507.14     3683.57     97.31 o
  -2 -10   6      169.37       99.71     34.55 o
  -1 -10   6       44.85       59.17     11.22 o
   0 -10   6     1717.98     1639.32     55.80 o
   1 -10   6      112.53       91.32     13.31 o
   2 -10   6     6963.12     6812.92    117.43 o
   3 -10   6     3862.84     3839.25     87.05 o
   4 -10   6        8.77        8.68     15.88 o
   5 -10   6     1561.53     1498.90     67.05 o
   6 -10   6     1618.82     1678.95     88.04 o
   7 -10   6        0.46       30.48     24.09 o
   8 -10   6     1205.79     1144.55     88.14 o
   9 -10   6      535.43      778.14     63.51 o
 -10  -9   6      110.65       87.33     49.37 o
  -9  -9   6     1498.11     1637.03    114.17 o
  -8  -9   6      165.54      135.30     35.84 o
  -7  -9   6     1033.36     1107.20     59.95 o
  -6  -9   6     2647.75     2643.24    155.61 o
  -5  -9   6     3641.01     3539.64     82.01 o
  -4  -9   6       13.34       15.21     14.76 o
  -3  -9   6     1557.40     1504.62     62.72 o
  -2  -9   6        5.05        2.11     16.19 o
  -1  -9   6     3747.71     3889.34     81.67 o
   0  -9   6     4363.70     4445.23     97.96 o
   1  -9   6      389.40      390.13     36.64 o
   2  -9   6     1281.45     1197.66     39.23 o
   3  -9   6     6962.49     6890.54    115.89 o
   4  -9   6      109.50       94.43     21.76 o
   5  -9   6     3113.42     3093.39    101.74 o
   6  -9   6      845.08      921.17     56.54 o
   7  -9   6       69.21       47.66     21.38 o
   8  -9   6      839.99     1024.50    103.78 o
   9  -9   6      648.47      524.00     69.44 o
 -10  -8   6       68.28       84.01     41.66 o
  -9  -8   6     1729.74     1737.88     77.62 o
  -8  -8   6       31.56       20.21     12.54 o
  -7  -8   6       66.47       67.80     19.11 o
  -6  -8   6      970.85     1042.38     54.74 o
  -5  -8   6      791.96      795.80     41.48 o
  -4  -8   6      615.88      633.57     41.16 o
  -3  -8   6     2396.46     2470.48     60.82 o
  -2  -8   6      270.43      241.59     29.09 o
  -1  -8   6     4506.28     4208.98     88.17 o
   0  -8   6     7462.85     7810.07    137.49 o
   1  -8   6       44.43       47.16     16.66 o
   2  -8   6      612.88      687.74     42.85 o
   3  -8   6     6680.20     6614.01     95.01 o
   4  -8   6     1049.76     1055.62     48.38 o
   5  -8   6     3209.32     3149.16     89.05 o
   6  -8   6      465.78      471.07     48.04 o
   7  -8   6      259.46      285.18     41.17 o
   8  -8   6     1025.67      977.12    152.89 o
   9  -8   6      681.87      634.00     71.49 o
 -11  -7   6      622.33      753.82     86.79 o
 -10  -7   6       17.76       78.60     43.48 o
  -9  -7   6     1812.27     1853.70     65.08 o
  -8  -7   6      193.40      155.68     23.51 o
  -7  -7   6      169.28      162.57     25.86 o
  -6  -7   6     4155.55     4117.20     84.46 o
  -5  -7   6     1450.15     1416.34     38.89 o
  -4  -7   6       92.09      149.65     14.32 o
  -3  -7   6     2996.41     3027.03     96.01 o
  -2  -7   6     1705.57     1897.88     52.04 o
  -1  -7   6     2482.95     2212.87     56.73 o
   0  -7   6     9172.52     8831.51    156.15 o
   1  -7   6      544.54      536.53     35.19 o
   2  -7   6     2473.97     2398.33     53.04 o
   3  -7   6     4713.38     4736.36     94.92 o
   4  -7   6     1889.16     1683.89     81.71 o
   5  -7   6     3659.16     3630.28    115.53 o
   6  -7   6      650.77      640.67     48.27 o
   7  -7   6      318.98      232.44     30.59 o
   8  -7   6     1141.83     1192.95    112.00 o
   9  -7   6     1114.29     1163.86     98.66 o
  10  -7   6       34.82        5.15     19.20 o
 -11  -6   6      410.40      406.44     83.84 o
 -10  -6   6        0.32        8.79     27.66 o
  -9  -6   6      143.54      143.07     27.90 o
  -8  -6   6     1586.13     1638.76     73.87 o
  -7  -6   6      122.07      135.76     24.88 o
  -6  -6   6     6894.18     7034.38    120.06 o
  -5  -6   6      453.96      522.20     34.53 o
  -4  -6   6     1079.92     1021.72     41.23 o
  -3  -6   6      315.04      352.33     30.57 o
  -2  -6   6      930.77      740.05     27.19 o
  -1  -6   6     6808.22     6931.51    145.18 o
   0  -6   6    13562.84    13438.76    130.18 o
   1  -6   6     1269.13     1394.81     42.39 o
   2  -6   6     2474.33     2502.13     62.06 o
   3  -6   6     2850.86     2767.56     76.03 o
   4  -6   6     1133.11     1084.12     43.57 o
   5  -6   6     2200.73     2334.16     63.70 o
   6  -6   6     1728.51     1643.83     60.22 o
   7  -6   6      562.47      566.67     43.36 o
   8  -6   6      638.70      601.65     51.29 o
   9  -6   6     2017.30     2207.74    122.69 o
  10  -6   6      146.94      175.10     34.76 o
 -11  -5   6      643.19      539.38    137.68 o
 -10  -5   6        0.66       33.66     18.84 o
  -9  -5   6       84.58       77.27     21.68 o
  -8  -5   6     1715.69     1818.81    155.19 o
  -7  -5   6       10.67       26.74     10.59 o
  -6  -5   6     6473.75     6826.98    105.39 o
  -5  -5   6      407.22      415.00     31.32 o
  -4  -5   6     5018.03     4842.25     81.70 o
  -3  -5   6     2539.26     2433.08     45.69 o
  -2  -5   6    10281.97    10665.53    125.00 o
  -1  -5   6     4616.45     4453.67     94.63 o
   0  -5   6    12378.92    11738.10    121.60 o
   1  -5   6        9.92        9.17      7.97 o
   2  -5   6     4080.21     4213.14     72.97 o
   3  -5   6     3734.17     3774.31     96.48 o
   4  -5   6     1140.44     1180.16     41.77 o
   5  -5   6      670.16      625.68     26.63 o
   6  -5   6     1668.81     1649.70     66.39 o
   7  -5   6      685.99      690.10     40.66 o
   8  -5   6      529.56      569.01     49.56 o
   9  -5   6     1683.70     1629.17    108.51 o
  10  -5   6       45.07        8.05     32.54 o
 -11  -4   6      918.20      953.33    103.36 o
 -10  -4   6       26.83       59.81     17.84 o
  -9  -4   6        9.41       33.24     13.30 o
  -8  -4   6      623.91      559.18     41.42 o
  -7  -4   6      283.65      171.45     34.25 o
  -6  -4   6    12737.15    13027.61    350.80 o
  -5  -4   6     3137.03     3268.51     82.98 o
  -4  -4   6      974.21     1061.33     36.89 o
  -3  -4   6     4488.69     4210.57     85.20 o
  -2  -4   6    16324.67    16199.81    215.00 o
  -1  -4   6      348.72      386.08     31.20 o
   0  -4   6    12324.67    11977.07    143.23 o
   1  -4   6      263.55      389.80     29.60 o
   2  -4   6     2547.82     2262.46     92.29 o
   3  -4   6     3434.89     3874.51     78.64 o
   4  -4   6     1068.45     1075.84     41.91 o
   5  -4   6      440.54      399.85     34.07 o
   6  -4   6     1446.30     1438.92     47.01 o
   7  -4   6      105.91       67.56     16.13 o
   8  -4   6     3853.62     3843.02    129.44 o
   9  -4   6     1205.25     1228.34     78.03 o
  10  -4   6      136.86      133.97     35.53 o
  11  -4   6      625.58      489.81     74.78 o
 -11  -3   6      994.69     1025.95    211.56 o
 -10  -3   6       32.49       30.84     35.84 o
  -9  -3   6       24.80       26.23     15.79 o
  -8  -3   6      584.04      593.84     42.07 o
  -7  -3   6      188.20      153.13     31.40 o
  -6  -3   6    12231.69    12784.86    170.87 o
  -5  -3   6     7668.77     8005.54    130.83 o
  -4  -3   6      505.83      526.10     25.21 o
  -3  -3   6     3782.95     3213.81     63.39 o
  -2  -3   6      128.69       39.60     17.97 o
  -1  -3   6     4159.26     3978.54    225.77 o
   0  -3   6    22758.05    23575.15    200.62 o
   1  -3   6      179.43      120.93     13.01 o
   2  -3   6     2428.45     2526.85     59.40 o
   3  -3   6     5463.44     5097.45    109.92 o
   4  -3   6      104.25      109.15     18.15 o
   5  -3   6      149.80      215.58     24.15 o
   6  -3   6      574.19      606.52     44.88 o
   7  -3   6      384.82      355.87     32.53 o
   8  -3   6     5942.51     5788.53     95.33 o
   9  -3   6     3072.55     3075.55    109.40 o
  10  -3   6        2.59        2.05     10.08 o
  11  -3   6      287.39      287.10     58.08 o
 -11  -2   6     1175.27     1139.24    130.51 o
 -10  -2   6       36.53       26.13     27.48 o
  -9  -2   6      646.27      712.90     48.17 o
  -8  -2   6      897.09      804.62     71.34 o
  -7  -2   6       49.38       69.98     21.26 o
  -6  -2   6     3584.53     3463.02     85.35 o
  -5  -2   6     4270.68     4135.39     87.17 o
  -4  -2   6      639.85      561.06     29.01 o
  -3  -2   6    15619.00    15825.21    190.44 o
  -2  -2   6     8658.55     7820.77     77.28 o
  -1  -2   6      544.55      544.24     31.10 o
   0  -2   6     2404.55     1962.08     35.71 o
   1  -2   6     1334.58     1427.37     26.94 o
   2  -2   6     2984.39     2934.54     50.06 o
   3  -2   6    13994.67    14423.04    123.27 o
   4  -2   6      293.73      177.24     20.51 o
   5  -2   6     1476.92     1513.44     33.44 o
   6  -2   6      558.99      580.20     33.32 o
   7  -2   6      459.53      452.01     33.31 o
   8  -2   6     2412.33     2364.09     81.81 o
   9  -2   6     3363.87     3346.60     92.55 o
  10  -2   6        0.48       18.33     21.56 o
  11  -2   6      345.90      282.70     54.77 o
 -11  -1   6     1535.12     1622.51    131.09 o
 -10  -1   6       31.54       35.40     19.47 o
  -9  -1   6     2165.61     2393.44     95.32 o
  -8  -1   6     1740.23     1738.02     96.45 o
  -7  -1   6       99.64       78.01     19.31 o
  -6  -1   6     4366.94     4262.74     99.23 o
  -5  -1   6     2420.82     2451.04     54.46 o
  -4  -1   6        3.26        2.20     18.07 o
  -3  -1   6    20450.51    20424.52    275.28 o
  -2  -1   6    10501.39    10162.80    108.89 o
  -1  -1   6      117.74      194.90     30.29 o
   0  -1   6     1026.58      977.38     32.83 o
   1  -1   6      362.71      244.92     14.72 o
   2  -1   6      515.59      452.13     27.66 o
   3  -1   6    15722.53    15533.97    167.56 o
   4  -1   6     1595.93     1577.02     55.14 o
   5  -1   6     3500.16     3958.44    110.15 o
   6  -1   6     2416.25     2340.88     57.72 o
   7  -1   6      464.98      516.09     32.43 o
   8  -1   6     2443.26     2391.65     69.46 o
   9  -1   6     3415.07     3430.61     94.27 o
  10  -1   6       79.95       67.41     13.78 o
  11  -1   6      827.93      791.32     72.51 o
 -11   0   6     1342.60     1494.85    115.44 o
 -10   0   6      416.52      343.08     55.32 o
  -9   0   6     1590.46     1531.78     68.30 o
  -8   0   6     2121.78     2266.04     86.07 o
  -7   0   6     1022.14      954.76     38.56 o
  -6   0   6     4140.28     4429.51     91.66 o
  -5   0   6     2459.92     2181.80     54.85 o
  -4   0   6     1396.51     1672.82     50.31 o
  -3   0   6    18750.21    19436.39    136.55 o
  -2   0   6     8360.38     8684.77    150.08 o
  -1   0   6     4762.44     5177.00     68.25 o
   0   0   6      867.00      936.85     37.39 o
   1   0   6       31.34       53.54     10.45 o
   2   0   6     5212.74     4978.71     60.79 o
   3   0   6    31833.79    32619.37    260.22 o
   4   0   6     5575.74     5665.24     74.72 o
   5   0   6     5745.83     6045.95     89.61 o
   6   0   6     2678.22     2697.84     65.80 o
   7   0   6     1283.38     1233.99     38.26 o
   8   0   6      745.96      710.56     45.49 o
   9   0   6     3127.70     3162.53     72.42 o
  10   0   6       45.69       29.73     17.70 o
  11   0   6     1131.49     1185.52    100.82 o
 -11   1   6     1141.69     1220.17     97.38 o
 -10   1   6      136.66       84.87     42.10 o
  -9   1   6     1799.54     1840.72     67.10 o
  -8   1   6     4617.95     4574.75    117.43 o
  -7   1   6      604.81      620.96     33.82 o
  -6   1   6     1776.56     1718.34     59.02 o
  -5   1   6       45.41       78.98     14.26 o
  -4   1   6     2131.26     2246.02     55.56 o
  -3   1   6     8117.63     7775.21     85.07 o
  -2   1   6    11544.33    11045.60     99.82 o
  -1   1   6      181.12      145.18     11.32 o
   0   1   6       65.65       60.71     13.28 o
   1   1   6       12.90       31.91      7.60 o
   2   1   6      931.88      834.37     79.70 o
   3   1   6    13139.70    13333.33    143.57 o
   4   1   6     6294.22     6156.98     82.28 o
   5   1   6     7808.69     8238.17    110.84 o
   6   1   6     7811.84     8122.77    223.43 o
   7   1   6     1053.20     1136.47     36.33 o
   8   1   6      235.41      238.19     29.25 o
   9   1   6     1558.44     1568.98     60.96 o
  10   1   6        0.74        1.50     14.17 o
  11   1   6      871.26      850.14     69.27 o
 -11   2   6      985.11      852.21     75.29 o
 -10   2   6       81.22       68.73     38.46 o
  -9   2   6     1004.00      908.25     88.91 o
  -8   2   6     6143.82     6233.97    144.94 o
  -7   2   6        2.03       21.65     15.77 o
  -6   2   6     3177.24     2992.47     77.90 o
  -5   2   6      656.15      753.80     40.66 o
  -4   2   6        1.76       20.41      8.40 o
  -3   2   6     4608.54     4929.69     93.71 o
  -2   2   6     4670.92     4146.17     65.10 o
  -1   2   6      393.68      418.48     26.90 o
   0   2   6    10888.67    11353.12    147.73 o
   1   2   6     1973.88     1759.86     41.45 o
   2   2   6     3215.15     3404.53     72.98 o
   3   2   6     9338.87     8807.52     99.71 o
   4   2   6     3210.68     3256.17     80.31 o
   5   2   6      297.10      291.44     34.09 o
   6   2   6    11841.21    12383.70    160.26 o
   7   2   6     1560.90     1600.64     64.83 o
   8   2   6     1643.48     1623.15     64.50 o
   9   2   6     1180.11     1148.04     48.87 o
  10   2   6       23.26        7.16     10.58 o
  11   2   6      432.97      352.00     46.55 o
  12   2   6      873.08      742.37     77.56 o
 -11   3   6      656.64      720.68    128.10 o
 -10   3   6      113.26      103.45     33.46 o
  -9   3   6      683.75      677.66     81.61 o
  -8   3   6     5014.38     5037.19    104.58 o
  -7   3   6     1009.36      979.97     40.55 o
  -6   3   6     1108.67     1134.18     40.89 o
  -5   3   6     1150.86     1106.29     50.56 o
  -4   3   6     2985.45     3134.30     74.46 o
  -3   3   6     3501.85     3579.25     69.02 o
  -2   3   6    10234.42    10516.94    114.69 o
  -1   3   6        2.40        7.95      5.37 o
   0   3   6     7824.24     7444.06     87.08 o
   1   3   6    10134.90     9816.62    114.40 o
   2   3   6     4866.69     4262.95     59.09 o
   3   3   6    15142.87    14546.11    166.63 o
   4   3   6     2540.96     2401.01     35.86 o
   5   3   6      272.32      292.25      6.66 o
   6   3   6     9725.22    10687.71    268.96 o
   7   3   6     3324.87     3431.25     67.05 o
   8   3   6      979.94      974.64     41.21 o
   9   3   6      498.92      507.99     39.44 o
  10   3   6      177.30      116.66     16.89 o
  11   3   6      271.53      300.65     58.40 o
  12   3   6     1028.13      876.88     54.46 o
 -11   4   6      604.11      589.22    130.70 o
 -10   4   6      175.22      195.86     58.33 o
  -9   4   6      402.32      347.38     63.68 o
  -8   4   6     3238.31     3179.17    117.00 o
  -7   4   6     1583.75     1441.15     72.31 o
  -6   4   6      667.52      660.01     45.18 o
  -5   4   6     2203.89     2395.12     74.95 o
  -4   4   6     2322.48     2614.76     55.40 o
  -3   4   6      752.53      654.70     29.51 o
  -2   4   6     3572.16     3294.95     79.83 o
  -1   4   6       24.47       15.69     16.83 o
   0   4   6     6800.33     6413.79     79.22 o
   1   4   6     4041.55     4360.36     68.66 o
   2   4   6     4933.40     4964.27     66.29 o
   3   4   6    10092.50    10283.41    105.83 o
   4   4   6     2153.70     1887.38     51.46 o
   5   4   6      329.78      322.69     25.77 o
   6   4   6     8144.59     8678.07    214.65 o
   7   4   6     1271.79     1246.65     57.62 o
   8   4   6      365.25      432.14     41.67 o
   9   4   6      130.18      110.66     17.85 o
  10   4   6       61.86       47.73     15.82 o
  11   4   6      475.77      389.65     62.10 o
  12   4   6     1273.41     1199.43    140.84 o
 -11   5   6      888.06     1011.15     94.42 o
 -10   5   6      159.06      150.04     47.59 o
  -9   5   6      355.99      301.37     45.84 o
  -8   5   6     1951.16     1930.38    105.39 o
  -7   5   6      690.67      768.12     55.36 o
  -6   5   6      280.47      225.36     29.27 o
  -5   5   6     5270.02     5785.58    116.81 o
  -4   5   6      427.52      441.26     36.32 o
  -3   5   6     7656.05     7494.70     96.66 o
  -2   5   6     1787.24     1612.56     56.18 o
  -1   5   6      119.45      141.27      6.63 o
   0   5   6    18193.21    18570.05   1415.42 o
   1   5   6    20245.57    19546.88    255.72 o
   2   5   6     1152.78     1100.85     33.21 o
   3   5   6    16971.14    16866.69    122.22 o
   4   5   6     1572.52     1712.01     37.65 o
   5   5   6     1245.44     1328.63     32.26 o
   6   5   6     4545.93     4709.18     84.22 o
   7   5   6      487.21      522.82     25.36 o
   8   5   6      605.24      616.66     41.87 o
   9   5   6      111.10      148.41     22.56 o
  10   5   6       42.32       30.30     19.95 o
  11   5   6      959.18     1016.75     86.14 o
  12   5   6     1561.60     1441.29    136.68 o
 -10   6   6      259.63      259.80     81.61 o
  -9   6   6      857.42      866.26     78.85 o
  -8   6   6     1965.85     1881.86    100.63 o
  -7   6   6      967.97      883.35     61.17 o
  -6   6   6       12.49        7.21     13.16 o
  -5   6   6     1529.68     1445.87     50.07 o
  -4   6   6       46.14       66.41     38.34 o
  -3   6   6    15882.08    16059.52    166.72 o
  -2   6   6     5740.58     6119.39     80.55 o
  -1   6   6        5.28       13.73     13.37 o
   0   6   6     8334.74     8482.65    116.17 o
   1   6   6    14610.29    13944.63    150.31 o
   2   6   6      938.98      829.51     27.44 o
   3   6   6    10887.86    11826.38    124.61 o
   4   6   6       15.89       18.24      6.78 o
   5   6   6       62.82       45.77     18.06 o
   6   6   6     1535.29     1600.56     56.76 o
   7   6   6     1312.65     1434.01     36.62 o
   8   6   6      968.88      965.49     37.31 o
   9   6   6      316.51      392.20     39.17 o
  10   6   6      244.61      197.78     30.51 o
  11   6   6     1068.15     1000.17    117.32 o
 -10   7   6      577.27      617.11    104.42 o
  -9   7   6      347.83      360.48     58.49 o
  -8   7   6      510.33      482.50     59.77 o
  -7   7   6      337.25      267.28     48.11 o
  -6   7   6      368.22      355.07     34.55 o
  -5   7   6     1465.97     1341.96     51.71 o
  -4   7   6      229.22      178.51     31.53 o
  -3   7   6    13712.28    14212.04    175.12 o
  -2   7   6    12138.86    12430.68    129.99 o
  -1   7   6      720.15      865.20     23.52 o
   0   7   6     5325.07     5186.10    163.52 o
   1   7   6     7734.25     7639.37    121.10 o
   2   7   6      539.62      525.97     28.75 o
   3   7   6     5561.29     5867.48     86.27 o
   4   7   6      328.43      388.69     22.66 o
   5   7   6     1459.89     1479.69     48.86 o
   6   7   6      985.09      964.34     34.77 o
   7   7   6     1544.24     1554.73     59.20 o
   8   7   6      433.35      455.26     70.37 o
   9   7   6     1065.84     1051.52     49.64 o
  10   7   6      397.78      362.85     43.66 o
  11   7   6      767.06      963.87     94.50 o
 -10   8   6      592.56      511.41     71.87 o
  -9   8   6      439.37      458.98     63.52 o
  -8   8   6      861.20      923.26     77.54 o
  -7   8   6       17.17       19.40     19.84 o
  -6   8   6      419.92      407.50     46.97 o
  -5   8   6     5060.24     5007.84    102.37 o
  -4   8   6      925.82      944.21     52.22 o
  -3   8   6     9832.67     9966.75    182.17 o
  -2   8   6    12215.02    12104.39    130.38 o
  -1   8   6       35.31       25.17     10.90 o
   0   8   6     7491.86     7531.98     99.78 o
   1   8   6     8219.47     8292.38     90.21 o
   2   8   6     1355.10     1273.88     44.11 o
   3   8   6      132.30      133.29     18.78 o
   4   8   6     4553.50     4633.60    101.68 o
   5   8   6      947.70      940.18     44.14 o
   6   8   6     1313.20     1329.03     43.10 o
   7   8   6      356.51      451.81     30.48 o
   8   8   6      115.99      125.28     11.51 o
   9   8   6     2133.92     2036.63     62.46 o
  10   8   6      861.82      781.15     72.33 o
  11   8   6      532.49      513.45    101.29 o
 -10   9   6      208.86      200.14     57.42 o
  -9   9   6      921.89      905.32     87.52 o
  -8   9   6     3578.30     3600.04    135.85 o
  -7   9   6       64.32       91.07     47.44 o
  -6   9   6      140.66       97.87     50.30 o
  -5   9   6     1830.24     1719.35     71.27 o
  -4   9   6     1397.89     1323.87     66.63 o
  -3   9   6     8376.66     8109.60    139.58 o
  -2   9   6    10968.58    11406.44    216.63 o
  -1   9   6      130.59      116.45     28.46 o
   0   9   6     4329.06     4571.39     83.97 o
   1   9   6     1022.77      979.31     31.56 o
   2   9   6       26.39       16.08     14.44 o
   3   9   6       33.61       38.75     16.35 o
   4   9   6     2705.16     2618.54     82.23 o
   5   9   6     2956.04     3055.19     95.38 o
   6   9   6     6360.25     6644.10    107.19 o
   7   9   6      820.64      904.01     52.80 o
   8   9   6       39.76       68.95     17.16 o
   9   9   6     1880.05     1842.91    142.35 o
  10   9   6      962.56      842.77    124.90 o
  11   9   6      356.62      267.40     72.19 o
  -9  10   6      557.46      606.49     76.39 o
  -8  10   6     3640.84     3769.46    178.65 o
  -7  10   6      314.16      296.97     68.21 o
  -6  10   6      859.36      845.65     81.09 o
  -5  10   6     1657.36     1707.95     93.27 o
  -4  10   6       82.25       89.97     19.44 o
  -3  10   6     3871.30     3842.49     79.69 o
  -2  10   6     5789.92     6217.08    119.23 o
  -1  10   6     1498.67     1448.79     34.37 o
   0  10   6     2437.55     2630.32     50.23 o
   1  10   6     1747.08     1771.77     61.24 o
   2  10   6      758.54      759.83     33.45 o
   3  10   6      286.75      287.11     30.49 o
   4  10   6     2351.27     2544.07     61.43 o
   5  10   6      873.74      905.89     38.24 o
   6  10   6     8776.36     8613.72    210.76 o
   7  10   6     1948.39     1978.06     80.82 o
   8  10   6       14.33       11.39     26.72 o
   9  10   6     2081.12     1987.86     99.35 o
  10  10   6      846.73      981.96    123.90 o
  11  10   6      382.74      405.44     85.19 o
  -9  11   6      199.27      223.53     53.14 o
  -8  11   6     2409.34     2459.60    292.91 o
  -7  11   6      758.57      795.36     77.91 o
  -6  11   6     1504.99     1499.63    114.05 o
  -5  11   6     5969.27     6140.68    179.89 o
  -4  11   6        2.62       21.61     12.70 o
  -3  11   6      361.64      312.16     42.94 o
  -2  11   6     3074.21     3325.55     86.73 o
  -1  11   6     1336.93     1400.42     62.73 o
   0  11   6     1573.30     1536.07     65.32 o
   1  11   6     1503.94     1525.20     43.04 o
   2  11   6        0.09        7.58     14.90 o
   3  11   6      547.94      534.14     31.19 o
   4  11   6     1906.57     1866.38     60.00 o
   5  11   6       53.17       56.61     20.59 o
   6  11   6     7601.66     8023.26    181.68 o
   7  11   6     2128.10     1923.72    125.16 o
   8  11   6       26.40        2.12     13.77 o
   9  11   6     1809.95     1840.81     85.51 o
  10  11   6      977.81      923.95    101.47 o
  11  11   6      228.89      156.03     50.11 o
  -8  12   6     1865.65     1922.23    188.76 o
  -7  12   6     1851.54     1848.20    115.68 o
  -6  12   6      909.21      939.49    651.64 o
  -5  12   6     3399.43     3441.78    129.01 o
  -4  12   6       15.47       50.02     31.85 o
  -3  12   6       68.01       25.09     17.71 o
  -2  12   6      728.21      732.42     42.78 o
  -1  12   6     2191.40     2149.42     64.36 o
   0  12   6     1393.61     1512.82     50.41 o
   1  12   6     3686.85     3628.39     83.36 o
   2  12   6      421.41      401.40     27.20 o
   3  12   6     1521.49     1558.49     43.46 o
   4  12   6      671.53      653.43     29.74 o
   5  12   6       51.52       57.20     19.85 o
   6  12   6    11292.86    10889.12    491.72 o
   7  12   6     4870.04     5115.85    129.76 o
   8  12   6       16.60       21.34     18.30 o
   9  12   6      967.77     1195.28    137.72 o
  10  12   6      553.86      612.96     99.17 o
  -8  13   6      836.61      920.81    116.63 o
  -7  13   6     1860.26     1877.77    160.11 o
  -6  13   6      721.08      852.60     76.13 o
  -5  13   6     3334.37     3296.88    134.30 o
  -4  13   6       89.86       82.42     27.89 o
  -3  13   6       43.65       49.63     15.68 o
  -2  13   6      149.06      150.85     23.52 o
  -1  13   6      265.39      247.25     25.19 o
   0  13   6     1243.71     1133.92     41.84 o
   1  13   6     5767.17     5958.24    114.13 o
   2  13   6      134.78      148.18     16.49 o
   3  13   6     1677.25     1706.64     60.78 o
   4  13   6     1977.81     1826.50     88.72 o
   5  13   6       89.98       79.29     12.82 o
   6  13   6     4273.84     4178.84    136.47 o
   7  13   6     2978.30     3014.89    123.40 o
   8  13   6       14.02       11.36     23.56 o
   9  13   6      620.64      626.44     91.34 o
  10  13   6      192.74      163.59     59.46 o
  -7  14   6     1061.69      979.34     87.34 o
  -6  14   6        2.00        1.03     24.22 o
  -5  14   6     3029.94     3201.91    139.85 o
  -4  14   6      720.38      616.68     58.59 o
  -3  14   6       10.82        6.91     21.77 o
  -2  14   6      554.56      512.42     96.74 o
  -1  14   6       94.52      105.98     13.35 o
   0  14   6     2407.13     2337.48     72.71 o
   1  14   6     6223.84     6286.97     86.74 o
   2  14   6      539.96      512.75     39.72 o
   3  14   6     2222.01     2117.04     56.98 o
   4  14   6     2844.93     2888.21     82.11 o
   5  14   6       24.82        0.62     16.93 o
   6  14   6     2048.00     2136.30     96.98 o
   7  14   6     1104.52     1172.44    123.99 o
   8  14   6       78.45       50.22     37.25 o
   9  14   6      486.49      542.93     91.73 o
  10  14   6      289.81      239.57     80.29 o
  -7  15   6      481.46      421.84     62.72 o
  -6  15   6      236.75      230.42     52.86 o
  -5  15   6      987.46      994.83     88.22 o
  -4  15   6      798.42      776.20     71.40 o
  -3  15   6      225.68      210.49     76.44 o
  -2  15   6      759.60      697.27     66.61 o
  -1  15   6        3.11        2.66     18.65 o
   0  15   6     3108.93     3188.40     83.39 o
   1  15   6     4109.21     4223.54    121.06 o
   2  15   6     1251.88     1117.38     51.95 o
   3  15   6     2556.21     2495.34     63.92 o
   4  15   6     3568.74     3637.03    105.08 o
   5  15   6      170.71      107.18     18.48 o
   6  15   6      930.28     1073.57    118.84 o
   7  15   6      605.00      636.76     88.87 o
   8  15   6       43.27       19.26     31.13 o
   9  15   6      655.22      742.04    117.84 o
  -6  16   6       19.04       51.65     27.45 o
  -5  16   6      272.17      173.20     99.41 o
  -4  16   6      702.12      710.45     71.66 o
  -3  16   6      273.81      245.38     37.79 o
  -2  16   6     2198.44     1963.47     92.70 o
  -1  16   6      220.38      210.51     41.76 o
   0  16   6     2937.77     2823.00    100.56 o
   1  16   6     2442.24     2456.69    100.72 o
   2  16   6      643.74      688.12     54.68 o
   3  16   6      997.32     1056.26     57.11 o
   4  16   6     4203.51     4421.13    113.60 o
   5  16   6       45.74       29.55     13.48 o
   6  16   6       60.90       17.15     24.86 o
   7  16   6       68.65      135.43     79.25 o
   8  16   6       31.58       68.82     33.52 o
   9  16   6      487.34      439.57     81.02 o
  -5  17   6      548.00      505.89     67.19 o
  -4  17   6      928.80      871.08    115.34 o
  -3  17   6        3.71       12.07     32.69 o
  -2  17   6     2397.22     2294.27    140.14 o
  -1  17   6      233.40      201.52     37.77 o
   0  17   6     3006.03     3028.33     91.58 o
   1  17   6     3315.34     3052.04    116.43 o
   2  17   6      359.58      443.64     58.97 o
   3  17   6      211.72      291.12     50.10 o
   4  17   6     2744.32     2814.68    101.71 o
   5  17   6       31.42       47.50     20.27 o
   6  17   6      262.25      157.11     60.28 o
   7  17   6      141.16       48.90     40.54 o
   8  17   6       37.57       40.36     29.88 o
  -5  18   6      832.10     1002.12    107.35 o
  -4  18   6      878.74      984.58    104.11 o
  -3  18   6        4.23       51.04     35.11 o
  -2  18   6     2852.80     2869.30    154.56 o
  -1  18   6      377.38      360.70     50.01 o
   0  18   6     1486.38     1618.18     90.57 o
   1  18   6     1322.80     1328.24     80.04 o
   2  18   6      804.64      645.43     59.25 o
   3  18   6      216.48      186.72     26.06 o
   4  18   6      884.72      969.07     86.00 o
   5  18   6        3.57       39.76     21.37 o
   6  18   6      396.49      487.62     96.10 o
   7  18   6      249.58      222.21     64.88 o
  -4  19   6      273.11      246.77     90.58 o
  -3  19   6       13.82       48.46     25.45 o
  -2  19   6     2307.94     2297.60    136.65 o
  -1  19   6      423.14      373.14     62.55 o
   0  19   6      949.72      935.40     74.55 o
   1  19   6      549.32      642.93     71.46 o
   2  19   6      715.40      657.40     64.62 o
   3  19   6      194.85      116.99     56.92 o
   4  19   6      824.83      604.72     92.82 o
   5  19   6      121.77      185.83     53.44 o
   6  19   6      127.92      118.34     48.20 o
  -2  20   6      840.23      854.23     84.57 o
  -1  20   6      575.49      583.82     75.20 o
   0  20   6      277.18      180.02     39.52 o
   1  20   6     1002.17     1036.77     69.25 o
   2  20   6      239.55      203.17     42.33 o
   3  20   6      117.44       77.13     27.36 o
   4  20   6      563.97      543.40     64.40 o
   5  20   6      237.94      337.59     81.67 o
   0  21   6       20.36       16.64     14.73 o
   1  21   6      943.76      942.52    109.35 o
   2  21   6      338.86      253.17     51.09 o
   3  21   6      118.70      107.65     27.73 o
  -2 -18   7      784.74      868.00     76.61 o
  -1 -18   7       72.72      104.13     27.72 o
   0 -18   7      132.66      137.52     47.79 o
  -4 -17   7      681.45      637.57     64.62 o
  -3 -17   7      170.26      115.64     46.69 o
  -2 -17   7     1301.12     1250.68    104.57 o
  -1 -17   7       53.49       44.53     21.32 o
   0 -17   7      160.01       95.00     46.54 o
   1 -17   7      940.93     1005.63     77.70 o
   2 -17   7      370.68      337.69     44.73 o
  -6 -16   7       31.19       79.86     39.02 o
  -5 -16   7      432.54      392.65     60.28 o
  -4 -16   7     2318.35     2363.02    133.62 o
  -3 -16   7        3.66        3.92     21.61 o
  -2 -16   7      928.65      938.96    118.36 o
  -1 -16   7       41.76       61.08     18.95 o
   0 -16   7      375.54      304.78     65.88 o
   1 -16   7      834.05      968.30     85.83 o
   2 -16   7      974.22     1099.93    101.15 o
   3 -16   7     1087.28     1128.48     82.58 o
   4 -16   7      866.67      870.93    112.21 o
  -7 -15   7       48.38       38.53     35.46 o
  -6 -15   7      271.47      199.49     36.68 o
  -5 -15   7      268.44      208.09     56.34 o
  -4 -15   7     1890.90     2090.20     94.70 o
  -3 -15   7      222.66      158.96     31.05 o
  -2 -15   7     2594.76     2581.14     93.77 o
  -1 -15   7       28.24       58.56     28.33 o
   0 -15   7      492.14      612.58    100.34 o
   1 -15   7      529.50      570.86     53.72 o
   2 -15   7      739.28      713.07     85.88 o
   3 -15   7      132.03      151.67     45.25 o
   4 -15   7     1250.64     1305.00    123.34 o
   5 -15   7      221.37      134.15     33.12 o
  -7 -14   7      433.47      455.06     99.39 o
  -6 -14   7      128.85       79.84     37.08 o
  -5 -14   7      376.81      380.44     55.63 o
  -4 -14   7     2120.08     2187.02     73.07 o
  -3 -14   7       49.53       62.11     14.88 o
  -2 -14   7     3032.59     3273.75    125.09 o
  -1 -14   7      470.47      460.72     48.15 o
   0 -14   7      180.16      155.47     30.35 o
   1 -14   7      428.70      413.90     64.15 o
   2 -14   7       14.91       62.10     27.80 o
   3 -14   7      790.70      740.87     81.69 o
   4 -14   7     1946.45     1947.75    124.74 o
   5 -14   7      206.92      151.18     53.05 o
   6 -14   7      822.82      800.41     62.93 o
  -8 -13   7      785.89      865.39    154.78 o
  -7 -13   7      532.75      496.65     61.30 o
  -6 -13   7      140.09      106.36     23.89 o
  -5 -13   7     1906.87     1990.41     69.17 o
  -4 -13   7     2183.49     2279.71     84.53 o
  -3 -13   7        2.78       25.69     21.31 o
  -2 -13   7      528.38      686.00     60.93 o
  -1 -13   7      193.05      242.00     45.42 o
   0 -13   7      115.65      159.43     27.16 o
   1 -13   7     1456.22     1519.77     87.82 o
   2 -13   7       14.00       37.82     41.38 o
   3 -13   7     1674.35     1716.82     95.72 o
   4 -13   7     2234.13     2188.56     99.30 o
   5 -13   7     1326.35     1268.44    153.55 o
   6 -13   7      129.96       83.66     25.91 o
   7 -13   7      637.12      671.46     65.01 o
  -9 -12   7      225.96      134.62     56.99 o
  -8 -12   7      522.09      561.88    105.06 o
  -7 -12   7      876.47      828.58     85.44 o
  -6 -12   7        4.04       20.51     17.87 o
  -5 -12   7     3540.01     3531.23     98.50 o
  -4 -12   7     1443.49     1493.96     76.49 o
  -3 -12   7      225.99      239.04     25.47 o
  -2 -12   7      316.49      301.15     36.07 o
  -1 -12   7       18.19       41.12     20.46 o
   0 -12   7     1665.76     1589.75     76.46 o
   1 -12   7     9040.62     9442.35    170.61 o
   2 -12   7      548.53      541.02     56.49 o
   3 -12   7       71.18      122.10     44.91 o
   4 -12   7      410.78      446.08     56.47 o
   5 -12   7     1341.53     1406.45    186.63 o
   6 -12   7      254.35      225.03    119.79 o
   7 -12   7     1665.48     1546.28    115.31 o
  -9 -11   7      129.15        0.48     38.07 o
  -8 -11   7      396.31      361.72     72.50 o
  -7 -11   7     1234.06     1294.32     69.68 o
  -6 -11   7       59.01       37.78     17.27 o
  -5 -11   7     3421.30     3367.51    122.55 o
  -4 -11   7     1258.27     1271.33     57.29 o
  -3 -11   7      455.54      425.98     41.40 o
  -2 -11   7       47.73       34.49     20.91 o
  -1 -11   7      411.43      389.34     39.51 o
   0 -11   7      190.31      207.39     28.36 o
   1 -11   7     7493.36     7372.87    257.21 o
   2 -11   7      270.84      357.72     49.03 o
   3 -11   7     1103.51      993.18     73.96 o
   4 -11   7      451.31      482.42     56.79 o
   5 -11   7     2154.66     2101.29    153.30 o
   6 -11   7       14.98       34.12     35.62 o
   7 -11   7     1850.82     1927.10    128.96 o
   8 -11   7       16.86       34.82     47.83 o
  -9 -10   7      164.37       58.19     37.25 o
  -8 -10   7      292.05      300.05     52.32 o
  -7 -10   7     1136.64     1152.08     61.38 o
  -6 -10   7      265.60      305.38     39.97 o
  -5 -10   7     2849.73     2951.56    114.73 o
  -4 -10   7      955.86      943.14     51.62 o
  -3 -10   7     2094.00     1968.65     75.95 o
  -2 -10   7     1554.95     1553.46     65.52 o
  -1 -10   7     1843.42     1908.46     60.44 o
   0 -10   7       57.51       37.94     17.54 o
   1 -10   7     2907.71     2880.62     80.78 o
   2 -10   7     1126.28     1062.47     59.10 o
   3 -10   7     2760.29     2807.33     77.95 o
   4 -10   7     3279.71     2973.69    102.40 o
   5 -10   7     2383.87     2341.74     81.06 o
   6 -10   7        4.48        7.88     18.28 o
   7 -10   7      755.80      842.04    147.20 o
   8 -10   7        1.09       28.94     28.68 o
 -10  -9   7     2446.12     2626.95    197.56 o
  -9  -9   7      106.98       84.55     86.75 o
  -8  -9   7      117.50       80.67     19.31 o
  -7  -9   7      147.22      146.61     30.73 o
  -6  -9   7        7.37       12.43     14.56 o
  -5  -9   7     3241.40     3503.74    108.35 o
  -4  -9   7     1754.86     1694.66     62.69 o
  -3  -9   7      649.44      632.39     45.38 o
  -2  -9   7     2775.30     2537.01     62.31 o
  -1  -9   7     2326.45     2186.91     59.97 o
   0  -9   7        2.88        2.77     26.80 o
   1  -9   7     4809.86     4953.55     94.78 o
   2  -9   7     2373.81     2134.54     61.58 o
   3  -9   7      397.59      444.85     44.98 o
   4  -9   7     4879.75     4769.45    144.22 o
   5  -9   7     1886.57     1935.57     79.32 o
   6  -9   7      257.08      303.31     58.60 o
   7  -9   7      483.21      464.27    118.92 o
   8  -9   7        7.45        2.85     74.64 o
   9  -9   7      421.88      482.48     64.93 o
 -10  -8   7     2261.25     2585.74    208.83 o
  -9  -8   7      128.78       79.12     38.89 o
  -8  -8   7      382.79      386.05     79.68 o
  -7  -8   7       24.10       33.84     21.93 o
  -6  -8   7       22.47       72.72     19.34 o
  -5  -8   7     1952.48     1918.26     61.60 o
  -4  -8   7     2510.90     2765.55     93.60 o
  -3  -8   7      136.77      164.25     16.22 o
  -2  -8   7     4218.00     4475.49    106.51 o
  -1  -8   7     5884.76     5755.65    104.11 o
   0  -8   7     1145.73     1090.89     46.95 o
   1  -8   7     3942.61     4029.95     90.31 o
   2  -8   7     1143.22     1134.75     44.28 o
   3  -8   7     1130.12     1147.11     58.08 o
   4  -8   7     4539.43     4610.92    118.47 o
   5  -8   7     1356.68     1304.82     71.01 o
   6  -8   7      801.23      799.00     63.58 o
   7  -8   7      314.17      319.80     45.82 o
   8  -8   7       48.65       27.57     23.39 o
   9  -8   7      470.91      509.38     67.74 o
 -10  -7   7     1388.24     1563.44    178.03 o
  -9  -7   7      193.89      135.53     24.20 o
  -8  -7   7      842.97      930.76     52.22 o
  -7  -7   7      341.04      291.65     38.03 o
  -6  -7   7      192.64      196.53     42.83 o
  -5  -7   7     1000.10      928.60     37.11 o
  -4  -7   7     2980.52     3024.25     79.53 o
  -3  -7   7      406.76      465.70     32.31 o
  -2  -7   7     7002.17     7187.34    121.26 o
  -1  -7   7    11712.30    11271.36    203.55 o
   0  -7   7      460.30      469.21     25.53 o
   1  -7   7     4038.54     3991.52    113.36 o
   2  -7   7     3436.10     3462.35     77.45 o
   3  -7   7      342.27      309.12     27.33 o
   4  -7   7     5528.38     5760.07    109.78 o
   5  -7   7     1129.57     1134.53     45.82 o
   6  -7   7     1519.85     1458.89     81.70 o
   7  -7   7      372.02      425.01     46.37 o
   8  -7   7       78.84       12.82     26.01 o
   9  -7   7      309.52      322.07     60.75 o
  10  -7   7     2219.25     2237.61    120.13 o
 -10  -6   7     1244.41     1159.36    120.09 o
  -9  -6   7       61.74       48.36     21.89 o
  -8  -6   7      536.34      506.94     43.18 o
  -7  -6   7     1391.45     1269.79     56.54 o
  -6  -6   7       27.65       23.10     17.99 o
  -5  -6   7     1029.11     1161.27     71.16 o
  -4  -6   7     3145.68     3073.18     92.85 o
  -3  -6   7      396.92      360.87     24.34 o
  -2  -6   7     5469.11     5369.28     90.73 o
  -1  -6   7    14370.63    14375.89    160.50 o
   0  -6   7     1377.00     1484.82     44.34 o
   1  -6   7     3544.27     3651.96     62.99 o
   2  -6   7     1232.69     1280.89     40.46 o
   3  -6   7      327.66      324.89     27.38 o
   4  -6   7     5167.13     5084.62    112.85 o
   5  -6   7      382.43      375.19     32.35 o
   6  -6   7     2580.96     2596.49     73.08 o
   7  -6   7     1714.91     1797.37     92.13 o
   8  -6   7       25.61       46.85     15.21 o
   9  -6   7        9.16        6.67     18.08 o
  10  -6   7     2101.24     2119.42    238.25 o
 -11  -5   7      197.29      107.14     26.52 o
 -10  -5   7      916.27      865.34    126.84 o
  -9  -5   7        6.82       14.81     14.55 o
  -8  -5   7      846.56      881.70     57.73 o
  -7  -5   7     1512.53     1555.43     72.76 o
  -6  -5   7      936.15      885.21     44.09 o
  -5  -5   7      770.33      686.87     51.76 o
  -4  -5   7     3021.99     3107.62     67.61 o
  -3  -5   7      215.32      203.14     30.99 o
  -2  -5   7     8975.62     8960.37    129.95 o
  -1  -5   7    26018.66    26331.23    370.02 o
   0  -5   7      339.36      296.66     28.71 o
   1  -5   7     1134.97     1095.93     38.46 o
   2  -5   7      198.47      208.19     22.42 o
   3  -5   7       18.44       10.96     10.09 o
   4  -5   7     7372.36     7678.60    110.11 o
   5  -5   7      997.20     1047.79     47.16 o
   6  -5   7     2379.75     2371.81    102.75 o
   7  -5   7     2348.65     2348.10     78.70 o
   8  -5   7      435.14      347.04     83.65 o
   9  -5   7        8.75       14.67     12.48 o
  10  -5   7      991.88     1027.26     83.82 o
 -11  -4   7      421.19      394.97     71.76 o
 -10  -4   7      847.21      871.08     98.72 o
  -9  -4   7      287.49      231.47     35.05 o
  -8  -4   7      632.64      623.35     66.39 o
  -7  -4   7     3473.56     3509.20    109.60 o
  -6  -4   7     1492.79     1468.80     51.46 o
  -5  -4   7     4891.95     4995.70     91.97 o
  -4  -4   7     2629.74     2826.12     79.69 o
  -3  -4   7       52.62       35.19     15.31 o
  -2  -4   7     8323.21     8018.99     92.78 o
  -1  -4   7    24594.79    25501.80    455.11 o
   0  -4   7     2316.74     2526.90     47.68 o
   1  -4   7      245.41      262.31     17.06 o
   2  -4   7     1405.48     1642.13     38.62 o
   3  -4   7      642.49      559.95     40.04 o
   4  -4   7     5712.43     5757.05     97.65 o
   5  -4   7     3798.82     4021.34     92.58 o
   6  -4   7      404.91      474.42     27.81 o
   7  -4   7     2888.40     2791.62     84.63 o
   8  -4   7     2247.01     2259.63    158.75 o
   9  -4   7      443.78      328.92     43.10 o
  10  -4   7      737.55      756.14     71.63 o
  11  -4   7      387.25      317.55    104.56 o
 -11  -3   7      587.96      630.42     61.05 o
 -10  -3   7      646.49      649.70     58.29 o
  -9  -3   7      158.29      154.56     24.97 o
  -8  -3   7        6.55       14.88     21.18 o
  -7  -3   7     6596.20     6937.38    216.80 o
  -6  -3   7     3164.95     2886.27     93.29 o
  -5  -3   7     9466.82     9887.64    219.61 o
  -4  -3   7     8125.60     8323.74    108.07 o
  -3  -3   7       15.38       19.08     14.67 o
  -2  -3   7      191.39      197.54     20.02 o
  -1  -3   7     2013.62     1486.72     47.93 o
   0  -3   7      571.54      734.46     20.80 o
   1  -3   7     9096.26     9042.54    110.53 o
   2  -3   7      135.16      170.08     20.85 o
   3  -3   7     3364.50     3428.92     65.00 o
   4  -3   7     2135.93     2092.90     59.71 o
   5  -3   7     2062.22     2103.52     56.92 o
   6  -3   7        5.51       22.03     13.80 o
   7  -3   7     3936.54     4111.67    130.49 o
   8  -3   7     5268.18     5260.60    125.60 o
   9  -3   7      243.56      209.09     27.37 o
  10  -3   7     1583.01     1535.17    140.77 o
  11  -3   7       14.28       44.13     18.78 o
 -11  -2   7      300.12      312.34     58.03 o
 -10  -2   7      992.01      946.11     79.40 o
  -9  -2   7       59.14       58.93     30.10 o
  -8  -2   7      107.08      112.88     26.43 o
  -7  -2   7     6343.56     6428.24    280.47 o
  -6  -2   7     3358.51     3259.85    101.76 o
  -5  -2   7     4953.93     4962.90     95.29 o
  -4  -2   7     5244.95     5066.40     98.43 o
  -3  -2   7      158.32      178.67     17.62 o
  -2  -2   7      808.05      856.84     29.17 o
  -1  -2   7     1882.29     1782.44     46.66 o
   0  -2   7       21.66        2.23     12.43 o
   1  -2   7     6234.81     6526.73     68.27 o
   2  -2   7     7693.30     7807.08     76.23 o
   3  -2   7      835.26      749.68     31.21 o
   4  -2   7     2467.79     2288.23     43.35 o
   5  -2   7     2582.26     2818.58     69.93 o
   6  -2   7        1.25        1.96     21.14 o
   7  -2   7     3242.26     3362.96     75.68 o
   8  -2   7     4454.98     4694.52     80.56 o
   9  -2   7       91.70       74.96     17.53 o
  10  -2   7     1969.14     1904.52     95.97 o
  11  -2   7        4.62        9.65     28.43 o
 -11  -1   7      167.78      118.41     29.76 o
 -10  -1   7     1658.85     1541.19    103.67 o
  -9  -1   7     1031.50     1058.32     61.70 o
  -8  -1   7      633.70      659.68     47.51 o
  -7  -1   7    10261.30    10815.94    168.63 o
  -6  -1   7     3458.00     3679.41     90.46 o
  -5  -1   7     1350.27     1244.47     47.86 o
  -4  -1   7     1761.02     1578.09     55.05 o
  -3  -1   7      235.87      288.02     31.63 o
  -2  -1   7     9612.40     9421.20     84.87 o
  -1  -1   7     3818.46     3809.91    117.52 o
   0  -1   7       58.17       72.04      5.71 o
   1  -1   7     1732.67     1490.42     34.78 o
   2  -1   7     5898.69     5603.86     78.56 o
   3  -1   7      680.26      684.43     26.05 o
   4  -1   7     2979.72     2737.32     66.71 o
   5  -1   7     3509.96     3619.35     67.76 o
   6  -1   7        1.18       12.95     19.15 o
   7  -1   7     3358.21     3389.09     95.10 o
   8  -1   7     4658.38     4597.11    108.03 o
   9  -1   7      110.19       93.48     19.81 o
  10  -1   7     1758.04     1728.29     80.35 o
  11  -1   7       19.25       49.00     20.86 o
 -11   0   7      131.42      106.48     56.47 o
 -10   0   7     1702.62     1675.55    116.74 o
  -9   0   7      872.25      959.50     74.65 o
  -8   0   7      462.96      401.18     35.60 o
  -7   0   7     6510.60     6658.48    136.96 o
  -6   0   7     1028.95     1151.21     38.53 o
  -5   0   7      153.50      126.06     25.52 o
  -4   0   7     2342.70     2459.78     56.50 o
  -3   0   7      840.97      760.61     39.07 o
  -2   0   7     7531.28     7804.09    139.80 o
  -1   0   7     2305.10     1897.27     36.14 o
   0   0   7      767.75      508.75     17.85 o
   1   0   7     1756.59     1729.19     59.26 o
   2   0   7     6139.10     5944.69     55.14 o
   3   0   7       21.73       39.90      6.19 o
   4   0   7    19678.25    20269.27    217.37 o
   5   0   7     8029.58     8308.84    128.69 o
   6   0   7       18.68       25.33     12.37 o
   7   0   7     2391.43     2587.20     67.67 o
   8   0   7     3482.18     3343.02    131.04 o
   9   0   7        0.93        4.47     11.03 o
  10   0   7     1174.58     1200.63     76.77 o
  11   0   7       14.28       43.93     29.48 o
 -11   1   7        0.60       42.92     46.36 o
 -10   1   7     2148.68     2480.02    184.04 o
  -9   1   7      760.81      777.70     49.74 o
  -8   1   7     1165.18     1000.74    103.76 o
  -7   1   7     4767.29     4625.12    100.06 o
  -6   1   7      236.13      176.59     25.62 o
  -5   1   7        7.18        7.45     10.16 o
  -4   1   7       47.99       36.08     13.78 o
  -3   1   7     1606.63     1603.40     42.19 o
  -2   1   7    11703.91    11746.82    126.04 o
  -1   1   7     9057.96     9274.88    178.76 o
   0   1   7     1124.13      967.44     21.84 o
   1   1   7       27.21       30.90     10.25 o
   2   1   7    10064.83    10069.34    166.15 o
   3   1   7     4228.71     4383.39     77.27 o
   4   1   7    17994.49    18943.15    156.46 o
   5   1   7     7585.43     8085.17    150.81 o
   6   1   7      107.97       85.23     26.11 o
   7   1   7     2184.11     2214.44     58.95 o
   8   1   7      682.04      639.57     45.64 o
   9   1   7       27.62       37.59     12.84 o
  10   1   7      229.33      183.87     24.44 o
  11   1   7       15.70       38.46     24.82 o
 -11   2   7        3.47       56.81     27.84 o
 -10   2   7     1042.99     1078.41     95.45 o
  -9   2   7     1665.94     1758.52    101.86 o
  -8   2   7      851.88      728.66     61.19 o
  -7   2   7     4427.92     4417.75    144.51 o
  -6   2   7      468.85      484.15     36.76 o
  -5   2   7       10.79       29.16     19.44 o
  -4   2   7       70.66       62.54     18.17 o
  -3   2   7     4132.31     4384.99     91.19 o
  -2   2   7     4736.17     4513.80     79.66 o
  -1   2   7    18671.19    18249.76    150.25 o
   0   2   7      144.02      141.02     15.00 o
   1   2   7     1850.22     1590.13     35.41 o
   2   2   7    19362.06    19723.19    326.71 o
   3   2   7     6460.44     6291.60    103.53 o
   4   2   7    11345.89    11502.00    130.08 o
   5   2   7     3031.26     3045.91     57.46 o
   6   2   7      605.69      643.38     30.40 o
   7   2   7     3304.05     3353.22     79.61 o
   8   2   7      946.10      952.99     47.73 o
   9   2   7      120.56      100.42     15.60 o
  10   2   7      129.29      122.00     22.15 o
  11   2   7      206.89      236.41     54.88 o
 -11   3   7      251.23      229.12     49.44 o
 -10   3   7      265.62      223.39     45.31 o
  -9   3   7     1208.04     1197.28     91.16 o
  -8   3   7      804.23      737.89     54.82 o
  -7   3   7     2509.86     2545.80     69.63 o
  -6   3   7      250.05      260.53     39.25 o
  -5   3   7       29.96       32.56     13.72 o
  -4   3   7      254.29      260.63     19.24 o
  -3   3   7     1785.77     1823.29     56.67 o
  -2   3   7     1924.84     1683.78    102.82 o
  -1   3   7    37846.88    39669.21    269.77 o
   0   3   7       11.71       16.01      9.87 o
   1   3   7     1146.79     1116.38     26.22 o
   2   3   7    22132.07    20252.28    207.89 o
   3   3   7     1288.47     1193.60     28.94 o
   4   3   7    11116.32    12230.99    144.98 o
   5   3   7     3877.79     3802.20     77.37 o
   6   3   7     1139.04     1131.88     54.10 o
   7   3   7     2436.77     2503.89     53.36 o
   8   3   7     1317.39     1303.85     71.23 o
   9   3   7        5.93        8.91     16.21 o
  10   3   7      339.44      322.62     41.81 o
  11   3   7      341.82      339.65     75.49 o
 -11   4   7       67.04       15.45     46.10 o
 -10   4   7      326.52      342.49     63.82 o
  -9   4   7      523.88      484.73     60.54 o
  -8   4   7      302.30      205.07     42.68 o
  -7   4   7     2134.14     2186.13     68.64 o
  -6   4   7      592.75      568.41     33.29 o
  -5   4   7      109.05      126.72     21.01 o
  -4   4   7     1681.21     1688.21     55.03 o
  -3   4   7     1534.76     1436.19     34.29 o
  -2   4   7     4672.74     4479.21     78.88 o
  -1   4   7    21506.51    21928.46    165.87 o
   0   4   7     4794.07     4351.09     66.03 o
   1   4   7     4796.97     4190.54     68.14 o
   2   4   7    21526.41    22059.71    149.71 o
   3   4   7     1310.66     1292.17     36.76 o
   4   4   7     1279.20     1274.84     32.04 o
   5   4   7      253.81      292.75     27.03 o
   6   4   7      211.47      276.26     20.88 o
   7   4   7     2605.02     2573.63     78.87 o
   8   4   7      628.89      739.16     42.62 o
   9   4   7       48.81       41.07     17.88 o
  10   4   7      824.83      736.95     52.39 o
  11   4   7      440.89      463.81     63.55 o
 -10   5   7      292.02      352.66     96.99 o
  -9   5   7      110.52       57.74     47.68 o
  -8   5   7      120.25      103.99     30.14 o
  -7   5   7     2524.34     2807.86     96.56 o
  -6   5   7     1073.93      994.28     76.73 o
  -5   5   7      230.07      208.96     24.46 o
  -4   5   7     8116.87     8168.27    113.29 o
  -3   5   7     4265.04     4771.54     77.48 o
  -2   5   7     7035.46     7341.16     94.72 o
  -1   5   7     4444.77     3626.23     96.85 o
   0   5   7     2695.23     2482.85     60.54 o
   1   5   7     8101.04     8505.43    137.49 o
   2   5   7    25285.21    25873.37    217.63 o
   3   5   7      361.93      431.98     48.58 o
   4   5   7      728.23      595.42     24.34 o
   5   5   7      109.36      118.06     21.32 o
   6   5   7      443.11      470.12     28.72 o
   7   5   7     3911.84     4126.64     86.42 o
   8   5   7     4142.48     4303.39    102.93 o
   9   5   7       81.67       63.24     14.77 o
  10   5   7     1130.36     1131.60     57.77 o
  11   5   7      756.28      734.51     69.13 o
 -10   6   7       48.85       67.34     22.52 o
  -9   6   7       50.04       89.12     36.68 o
  -8   6   7      340.42      342.07    106.55 o
  -7   6   7     4257.05     4473.26    162.43 o
  -6   6   7     4578.25     4778.34     85.55 o
  -5   6   7       31.81       23.68     21.19 o
  -4   6   7     7383.91     7462.63    124.70 o
  -3   6   7     1882.50     1508.98     46.22 o
  -2   6   7     7664.41     7662.11    110.92 o
  -1   6   7     7354.87     7561.09    124.11 o
   0   6   7     1225.49     1310.61     38.30 o
   1   6   7     6614.86     6972.44     70.49 o
   2   6   7    14176.84    14332.89    174.48 o
   3   6   7       13.95       11.61     10.35 o
   4   6   7       80.41       69.91      5.24 o
   5   6   7      243.47      307.99     20.90 o
   6   6   7      283.61      345.04     15.74 o
   7   6   7     2680.80     2821.70     62.04 o
   8   6   7     7077.66     7280.06    154.64 o
   9   6   7       97.72       79.35     23.21 o
  10   6   7     1234.98     1216.48     57.71 o
  11   6   7      712.33      663.23     99.69 o
 -10   7   7       82.72       28.02     57.29 o
  -9   7   7      480.81      471.04    104.95 o
  -8   7   7        1.31       24.14     22.32 o
  -7   7   7     1646.69     1721.86     98.69 o
  -6   7   7     3815.19     3870.74    125.01 o
  -5   7   7       93.39      111.80     24.60 o
  -4   7   7    12018.09    12578.16    277.10 o
  -3   7   7      259.00      173.63     38.57 o
  -2   7   7     4651.11     4771.96     86.96 o
  -1   7   7     3730.42     3712.85     70.60 o
   0   7   7     7738.38     7938.33    103.45 o
   1   7   7      805.99      680.97     26.78 o
   2   7   7     6357.88     6250.06     89.57 o
   3   7   7       41.17       66.47     13.42 o
   4   7   7       55.62       73.84     15.84 o
   5   7   7       43.56       30.32     12.00 o
   6   7   7      281.46      289.15     35.49 o
   7   7   7     2391.10     2354.41     73.59 o
   8   7   7     6465.35     6549.71    114.24 o
   9   7   7        8.75        4.91     10.39 o
  10   7   7     1590.66     1656.34     84.98 o
  11   7   7      776.15      797.11    114.68 o
 -10   8   7      291.74      268.05     82.50 o
  -9   8   7     1346.21     1454.48    118.62 o
  -8   8   7       57.23       75.94     57.38 o
  -7   8   7     1416.49     1489.79     83.94 o
  -6   8   7     1221.13     1227.28    100.14 o
  -5   8   7      363.48      368.06     29.52 o
  -4   8   7    23077.97    24442.88    634.38 o
  -3   8   7     5681.12     5770.30    116.62 o
  -2   8   7     1853.17     1811.86     58.88 o
  -1   8   7       45.10       56.89     13.70 o
   0   8   7      173.22      152.15     33.54 o
   1   8   7     1014.48     1042.58     34.50 o
   2   8   7     7522.91     7068.65     89.14 o
   3   8   7      393.37      412.04     22.15 o
   4   8   7      265.35      272.18     19.08 o
   5   8   7     1349.13     1390.09     45.25 o
   6   8   7      624.18      611.35     31.45 o
   7   8   7     2196.76     2145.43    100.55 o
   8   8   7     5433.09     5391.86     90.66 o
   9   8   7      257.92      267.82     18.43 o
  10   8   7     1255.72     1166.64     66.52 o
  11   8   7     1619.11     1630.00    175.74 o
  -9   9   7     1445.85     1562.23    118.84 o
  -8   9   7      512.46      585.21    103.22 o
  -7   9   7     2845.81     3023.37    121.73 o
  -6   9   7     1854.66     1743.92     88.98 o
  -5   9   7      111.99      114.55     21.85 o
  -4   9   7     6894.67     6975.19    104.54 o
  -3   9   7     9088.00     8844.50    118.82 o
  -2   9   7      628.41      565.00     34.29 o
  -1   9   7       70.13       78.58     20.86 o
   0   9   7      134.13      203.68     13.81 o
   1   9   7     1395.86     1501.36     40.99 o
   2   9   7     6152.94     6294.64     91.17 o
   3   9   7      882.60      808.32     38.90 o
   4   9   7      733.91      678.43     34.08 o
   5   9   7     3674.48     3762.92     69.41 o
   6   9   7      253.34      187.98     18.10 o
   7   9   7     2999.93     3044.39     93.94 o
   8   9   7     2433.48     2390.23     68.19 o
   9   9   7       46.99       15.96     12.23 o
  10   9   7      752.52      763.55     75.32 o
  11   9   7     1626.72     1856.65    143.35 o
  -9  10   7     1027.60     1086.01     85.97 o
  -8  10   7      195.33      151.08     60.79 o
  -7  10   7     2420.53     2550.16    135.58 o
  -6  10   7     1921.12     2123.47    165.74 o
  -5  10   7       42.04       38.54     53.91 o
  -4  10   7     1684.13     1649.63     65.81 o
  -3  10   7     1175.16     1218.36     54.85 o
  -2  10   7      192.94      168.80     44.96 o
  -1  10   7     1287.67     1354.30     39.04 o
   0  10   7     1027.79      998.86     57.73 o
   1  10   7      958.81      768.39     39.11 o
   2  10   7     5001.13     5216.28     85.26 o
   3  10   7     2665.78     2777.32     93.92 o
   4  10   7       49.21       37.04      8.65 o
   5  10   7     6167.41     6093.07     84.27 o
   6  10   7      831.91      811.32     32.56 o
   7  10   7     4040.71     4196.07    158.26 o
   8  10   7     1436.20     1556.98     80.04 o
   9  10   7       45.12       35.72     42.66 o
  10  10   7      335.54      441.63    100.38 o
  11  10   7     1305.65     1377.55    134.99 o
  -9  11   7      944.67      946.77    117.52 o
  -8  11   7       21.67       99.03     40.81 o
  -7  11   7     1826.29     2036.24    133.26 o
  -6  11   7     1698.15     1818.04     89.27 o
  -5  11   7       81.78       44.13     51.36 o
  -4  11   7     3560.39     3411.62     98.67 o
  -3  11   7     3499.38     3586.20     96.23 o
  -2  11   7     1353.71     1348.58     45.26 o
  -1  11   7     1309.27     1299.10     55.38 o
   0  11   7      878.20      892.56     29.49 o
   1  11   7     2472.44     2514.60     54.43 o
   2  11   7     5645.00     5776.23     93.38 o
   3  11   7      849.44      914.32     32.51 o
   4  11   7      101.50       62.18     14.41 o
   5  11   7     9542.62     9876.18    150.23 o
   6  11   7     1294.80     1299.12     71.53 o
   7  11   7     3232.86     3173.04    120.98 o
   8  11   7      490.55      523.19    104.54 o
   9  11   7       20.29       10.34     20.49 o
  10  11   7      127.38      120.70     32.22 o
  11  11   7     1253.73     1221.32    134.91 o
  -8  12   7        0.52        3.66     25.31 o
  -7  12   7      817.25      933.98    127.97 o
  -6  12   7     2063.90     2129.07    109.26 o
  -5  12   7       19.21       10.69     42.34 o
  -4  12   7      380.10      383.21     46.43 o
  -3  12   7      655.24      660.67     44.28 o
  -2  12   7      517.80      442.77     37.33 o
  -1  12   7     1391.43     1318.68     55.44 o
   0  12   7     3955.92     4052.00     81.44 o
   1  12   7     1158.21     1204.84     42.56 o
   2  12   7     5854.32     5760.69    128.20 o
   3  12   7      639.89      597.68     47.33 o
   4  12   7      312.51      364.06     25.03 o
   5  12   7     8529.81     8857.40    179.74 o
   6  12   7      537.51      405.21     40.38 o
   7  12   7     3101.30     3044.31    134.52 o
   8  12   7      575.03      682.26     62.95 o
   9  12   7        3.01       41.96     31.26 o
  10  12   7      205.50      211.03     54.61 o
  -8  13   7       20.28        5.97     19.03 o
  -7  13   7       22.58        2.74     48.01 o
  -6  13   7     1291.18     1472.35     92.62 o
  -5  13   7        3.73       36.70     28.88 o
  -4  13   7     2315.53     2428.50    116.28 o
  -3  13   7       93.39      155.51     52.04 o
  -2  13   7      265.23      213.27     24.70 o
  -1  13   7     1913.33     2004.55     63.58 o
   0  13   7     3684.07     3765.45     83.65 o
   1  13   7      736.05      687.51     57.51 o
   2  13   7     5912.67     5828.79     99.42 o
   3  13   7     1445.85     1274.42     52.86 o
   4  13   7      497.62      530.36     33.12 o
   5  13   7     4878.51     4978.48    120.04 o
   6  13   7      980.70      767.53     93.50 o
   7  13   7      618.20      637.72     81.93 o
   8  13   7      388.68      374.04     70.89 o
   9  13   7      127.21      114.76     56.73 o
  10  13   7      291.73      275.55     79.21 o
  -7  14   7        8.53       15.65     39.72 o
  -6  14   7      323.94      350.36     60.75 o
  -5  14   7       54.07       60.59     49.33 o
  -4  14   7     5251.09     5420.91    192.82 o
  -3  14   7     1565.33     1551.59    125.99 o
  -2  14   7     1629.72     1576.26     70.61 o
  -1  14   7      752.61      695.88     49.46 o
   0  14   7     2805.00     2804.32     63.71 o
   1  14   7     1409.91     1456.06     42.94 o
   2  14   7     5380.13     5411.54    128.68 o
   3  14   7     1753.62     1706.41     44.21 o
   4  14   7      902.64      854.96     47.09 o
   5  14   7     2070.11     2229.86     78.76 o
   6  14   7      595.73      591.78     56.44 o
   7  14   7      247.61      234.33     42.52 o
   8  14   7      566.59      690.00     96.06 o
   9  14   7      145.25       78.66     36.43 o
  10  14   7      457.19      778.10     94.50 o
  -7  15   7      501.80      553.98    120.48 o
  -6  15   7      766.11      805.25     79.57 o
  -5  15   7      167.78      178.44     47.92 o
  -4  15   7     1158.44     1188.05     89.41 o
  -3  15   7      631.73      589.28     91.44 o
  -2  15   7        9.19        2.20     19.41 o
  -1  15   7     1219.98     1092.87     56.29 o
   0  15   7     2321.15     2094.39    101.95 o
   1  15   7     2409.47     2261.42     85.24 o
   2  15   7     4068.52     4217.43     95.45 o
   3  15   7     2492.91     2486.50     78.77 o
   4  15   7      140.14      172.69     27.35 o
   5  15   7     1007.53      863.79     52.27 o
   6  15   7      318.52      173.72     42.96 o
   7  15   7       44.88       84.99     36.30 o
   8  15   7      819.84      903.27    125.85 o
   9  15   7      148.02      147.67     51.88 o
  -6  16   7     2008.86     2067.06    124.17 o
  -5  16   7       32.29        2.91     29.47 o
  -4  16   7      298.79      314.56     61.35 o
  -3  16   7      880.75      982.61     81.54 o
  -2  16   7       72.20       67.46     41.30 o
  -1  16   7     3807.95     3858.02    137.29 o
   0  16   7     2297.54     2104.76     84.88 o
   1  16   7      478.16      442.35     40.74 o
   2  16   7     1620.62     1611.08     88.87 o
   3  16   7      752.43      899.78     60.01 o
   4  16   7        2.20       27.56     14.57 o
   5  16   7     1850.81     1985.82     87.73 o
   6  16   7      546.84      547.09     87.79 o
   7  16   7       70.75       89.06     20.92 o
   8  16   7      206.60       64.84     27.24 o
   9  16   7      179.51      280.16     89.13 o
  -5  17   7      137.52      111.74     32.64 o
  -4  17   7     1053.44     1098.80     97.61 o
  -3  17   7     2709.42     2678.90    123.03 o
  -2  17   7       21.32      121.32     38.12 o
  -1  17   7     2407.75     2428.23    126.34 o
   0  17   7      645.55      672.64    109.87 o
   1  17   7       56.37       78.03     36.20 o
   2  17   7      908.26      970.54     86.85 o
   3  17   7      712.69      751.27     46.93 o
   4  17   7        1.48       19.15     14.80 o
   5  17   7     1403.77     1472.76     80.20 o
   6  17   7      284.40      249.23     74.62 o
   7  17   7        1.40       23.48     36.82 o
   8  17   7      281.72      234.79     74.83 o
  -4  18   7     1316.86     1448.56    112.50 o
  -3  18   7     3072.97     3094.48    134.58 o
  -2  18   7       25.57        2.12     48.94 o
  -1  18   7     2172.42     2174.38    119.00 o
   0  18   7      361.07      406.49     70.42 o
   1  18   7       25.43       20.94     13.32 o
   2  18   7      220.58      194.59     32.03 o
   3  18   7     1636.70     1636.62     65.72 o
   4  18   7       28.08       36.21     20.35 o
   5  18   7     1259.68     1277.82     95.97 o
   6  18   7      122.36      121.42     68.43 o
   7  18   7        5.43       33.94     31.78 o
  -3  19   7     1495.22     1575.85    116.25 o
  -2  19   7      232.51      230.54     51.82 o
  -1  19   7     1434.49     1284.89    148.63 o
   0  19   7      736.06      800.80     72.21 o
   1  19   7        0.82        0.06     16.21 o
   2  19   7       23.90       36.29     14.21 o
   3  19   7      639.41      602.51     63.39 o
   4  19   7        0.29        3.47     45.43 o
   5  19   7     1848.47     1856.18    182.76 o
   6  19   7      274.26      212.23     57.90 o
  -2  20   7      258.70      202.59    101.83 o
  -1  20   7      633.12      617.97     75.24 o
   0  20   7     1072.66     1169.89     93.48 o
   1  20   7        8.77       56.51     24.38 o
   2  20   7      322.60      398.63     61.14 o
   3  20   7      362.04      432.11     62.78 o
   4  20   7        0.58        5.65     15.64 o
   5  20   7     1243.01     1445.24    147.42 o
   0  21   7      884.26      906.79    103.72 o
   1  21   7      252.64      269.67    113.23 o
   2  21   7      229.09      218.68     50.95 o
   3  21   7      840.31      778.66     87.40 o
  -3 -17   8      882.00      767.00     91.68 o
  -2 -17   8        0.75        1.08     48.46 o
  -1 -17   8      752.37      759.81    119.05 o
   0 -17   8      377.87      306.50     45.51 o
   1 -17   8        0.42       37.67     19.27 o
  -5 -16   8        7.01        0.35     24.79 o
  -4 -16   8      494.51      452.48     74.70 o
  -3 -16   8     1666.71     1837.26    115.96 o
  -2 -16   8        4.57       41.92     79.70 o
  -1 -16   8      471.55      465.81     66.77 o
   0 -16   8      436.71      452.52     63.15 o
   1 -16   8        4.42       17.64     32.93 o
   2 -16   8      965.75     1014.50     91.23 o
   3 -16   8      647.71      683.69     62.79 o
  -6 -15   8      328.26      398.34     81.15 o
  -5 -15   8        9.55       33.11     28.07 o
  -4 -15   8      412.34      410.58     57.91 o
  -3 -15   8     2602.07     2687.83    148.46 o
  -2 -15   8        8.31        0.85     24.68 o
  -1 -15   8     1069.17     1016.88     91.16 o
   0 -15   8      205.15      175.61     35.37 o
   1 -15   8       23.41       63.65     32.09 o
   2 -15   8     1071.41     1125.61    120.72 o
   3 -15   8      953.58     1042.43     69.03 o
   4 -15   8       27.88        0.37     22.38 o
  -7 -14   8      879.64      875.51    145.25 o
  -6 -14   8      496.92      480.53     68.28 o
  -5 -14   8      136.64       81.46     16.88 o
  -4 -14   8        6.44       15.64     16.21 o
  -3 -14   8     1922.27     1954.12     76.90 o
  -2 -14   8        1.02       30.39     19.97 o
  -1 -14   8     1906.93     2044.76    106.96 o
   0 -14   8     1488.27     1499.07     89.78 o
   1 -14   8       59.94      112.79     30.43 o
   2 -14   8      364.69      418.19    101.34 o
   3 -14   8      519.98      483.06     56.05 o
   4 -14   8      181.12      172.82     40.01 o
   5 -14   8     1586.70     1526.61    112.01 o
  -8 -13   8      759.89      744.32     96.40 o
  -7 -13   8      620.22      597.80    134.08 o
  -6 -13   8      407.64      324.09     53.15 o
  -5 -13   8       27.20       22.78     46.77 o
  -4 -13   8      248.40      349.76     52.75 o
  -3 -13   8     2031.91     2292.95    114.03 o
  -2 -13   8       12.55        0.46     27.63 o
  -1 -13   8     1530.19     1697.28     66.58 o
   0 -13   8     1790.58     1670.89     80.58 o
   1 -13   8      372.17      318.04     78.21 o
   2 -13   8       99.09      145.29     30.42 o
   3 -13   8      422.77      462.66     82.54 o
   4 -13   8      326.55      354.96     47.28 o
   5 -13   8     3052.95     2903.41    177.77 o
   6 -13   8     1914.79     1970.86    134.95 o
  -8 -12   8      630.10      812.90    145.64 o
  -7 -12   8      453.18      500.93    129.85 o
  -6 -12   8      693.84      729.00     59.73 o
  -5 -12   8      109.91      109.50     21.55 o
  -4 -12   8      126.21      101.76     21.47 o
  -3 -12   8     1611.85     1686.33     93.96 o
  -2 -12   8        5.79        0.19     20.93 o
  -1 -12   8     2409.31     2404.59     75.32 o
   0 -12   8     1548.34     1536.17     71.72 o
   1 -12   8       48.72       60.52     25.91 o
   2 -12   8     1514.94     1486.64     89.54 o
   3 -12   8     1672.95     1448.62     78.96 o
   4 -12   8       11.54        8.67     23.23 o
   5 -12   8     1336.84     1361.04    114.22 o
   6 -12   8     1971.67     2008.83    124.32 o
   7 -12   8      131.79      177.73     44.51 o
  -9 -11   8     1294.88     1757.42    154.39 o
  -8 -11   8      162.85      186.71     37.76 o
  -7 -11   8      340.17      226.34     33.89 o
  -6 -11   8     1310.53     1396.17     73.00 o
  -5 -11   8      166.55      190.35     27.79 o
  -4 -11   8      339.69      376.07     39.99 o
  -3 -11   8     1629.71     1671.24     91.47 o
  -2 -11   8       11.41       27.21     18.61 o
  -1 -11   8      885.95      843.60     57.87 o
   0 -11   8     2252.54     2193.21    103.83 o
   1 -11   8      600.21      517.86     37.09 o
   2 -11   8     2213.72     2154.91     84.45 o
   3 -11   8     2973.57     2810.90    109.26 o
   5 -11   8      209.68      180.85     48.18 o
   6 -11   8      887.17      863.02     89.05 o
   7 -11   8      118.21      140.90     33.40 o
   8 -11   8     1301.99     1357.14    102.05 o
  -9 -10   8     2372.66     2503.54    191.94 o
  -8 -10   8      165.02      204.68     51.06 o
  -7 -10   8       11.78       17.39     18.95 o
  -6 -10   8      929.51     1025.83     53.59 o
  -5 -10   8     1528.07     1592.23     70.14 o
  -4 -10   8      711.39      585.31     60.99 o
  -3 -10   8     1496.87     1496.61     59.30 o
  -2 -10   8      145.54      167.90     19.26 o
  -1 -10   8     1716.22     1702.18     64.28 o
   0 -10   8     2854.92     2841.28     66.37 o
   1 -10   8     1957.55     1942.36     73.84 o
   2 -10   8     2284.89     2115.42     77.91 o
   3 -10   8     2778.93     2602.29     87.31 o
   4 -10   8       60.73      119.95     19.54 o
   5 -10   8      887.38      856.53     75.61 o
   6 -10   8     1100.83     1207.26     86.56 o
   7 -10   8        2.89       11.11     14.61 o
   8 -10   8      934.32     1012.61     96.55 o
  -9  -9   8     1965.31     1962.84    130.71 o
  -8  -9   8       22.48       44.76     25.45 o
  -7  -9   8      237.17      291.97     40.91 o
  -6  -9   8      670.36      739.02     64.35 o
  -5  -9   8     2570.50     2216.13     79.32 o
  -4  -9   8     1330.49     1288.13     50.11 o
  -3  -9   8     2212.34     2341.55     60.77 o
  -2  -9   8       40.28       27.67     27.10 o
  -1  -9   8     1737.92     1678.14     55.37 o
   0  -9   8     3976.00     4012.22     85.57 o
   1  -9   8     1878.07     1848.71     64.42 o
   2  -9   8     5497.20     5476.44     94.85 o
   3  -9   8     1517.10     1513.73     87.02 o
   4  -9   8       37.47       45.58     20.80 o
   5  -9   8      351.90      352.91     42.88 o
   6  -9   8     1424.20     1442.18     72.43 o
   7  -9   8        0.10        1.45     37.47 o
   8  -9   8     1365.06     1275.13    168.55 o
   9  -9   8      963.73     1065.74     83.34 o
 -10  -8   8        2.29       47.86     46.12 o
  -9  -8   8      898.99     1007.72     80.73 o
  -8  -8   8      342.55      389.39     63.98 o
  -7  -8   8      232.30      232.74     34.38 o
  -6  -8   8      461.27      398.27     54.22 o
  -5  -8   8     2508.28     2552.82     76.18 o
  -4  -8   8     2008.28     1874.38     58.34 o
  -3  -8   8     5414.74     5236.61    109.43 o
  -2  -8   8       27.51       26.11     20.26 o
  -1  -8   8      908.52      788.73     42.44 o
   0  -8   8     7944.29     8424.30    116.71 o
   1  -8   8     5020.43     5083.14     95.09 o
   2  -8   8     2095.56     2178.29     61.68 o
   3  -8   8      334.08      359.38     31.95 o
   4  -8   8      689.40      694.64     70.28 o
   5  -8   8      390.15      422.25     50.12 o
   6  -8   8     1374.09     1453.51    157.31 o
   7  -8   8        1.27        3.68     23.70 o
   8  -8   8     1398.32     1387.60    103.30 o
   9  -8   8     1061.04     1056.57     95.65 o
 -10  -7   8        1.63        1.83     17.20 o
  -9  -7   8      632.84      700.40     57.05 o
  -8  -7   8      593.47      516.25     52.29 o
  -7  -7   8      163.75      128.24     28.07 o
  -6  -7   8     1457.83     1476.61     67.87 o
  -5  -7   8     2960.17     2916.09    113.61 o
  -4  -7   8      866.67      857.12     52.41 o
  -3  -7   8     5783.88     5372.03    137.63 o
  -2  -7   8      313.93      338.06     46.28 o
  -1  -7   8      874.73      875.85     41.28 o
   0  -7   8     7266.97     7640.92    155.92 o
   1  -7   8     1514.84     1552.07     54.26 o
   2  -7   8      576.03      508.49     27.94 o
   3  -7   8     1610.38     1646.23     61.80 o
   4  -7   8      257.10      230.94     23.59 o
   5  -7   8     3126.36     3191.36    157.27 o
   6  -7   8     2365.70     2356.11     74.85 o
   7  -7   8      106.89      143.97     41.11 o
   8  -7   8      659.94      629.14    115.60 o
   9  -7   8      679.42      791.68     89.54 o
 -10  -6   8        1.81        1.40     20.92 o
  -9  -6   8      850.40     1072.97     78.99 o
  -8  -6   8      258.51      211.46     25.30 o
  -7  -6   8      216.30      244.12     46.47 o
  -6  -6   8     3624.35     3565.78    119.18 o
  -5  -6   8     3774.65     4014.80     82.59 o
  -4  -6   8      817.31      887.63     44.59 o
  -3  -6   8     6675.91     6909.91     95.42 o
  -2  -6   8      785.89      668.07     40.06 o
  -1  -6   8      776.22      707.96     36.90 o
   0  -6   8     9885.54    10300.47    158.32 o
   1  -6   8       25.84       42.01     20.94 o
   2  -6   8     1589.13     1537.76     54.14 o
   3  -6   8     2797.80     2822.03     73.05 o
   4  -6   8     1075.50     1015.49     45.60 o
   5  -6   8     1984.44     1856.77     72.67 o
   6  -6   8      808.39      849.73     54.34 o
   7  -6   8      206.28      191.09     30.85 o
   8  -6   8     1394.80     1270.57     97.17 o
   9  -6   8      715.51      710.80     79.94 o
  10  -6   8      331.01      213.25     64.75 o
 -10  -5   8       14.43       23.79     73.95 o
  -9  -5   8      767.12      685.42     46.94 o
  -8  -5   8      335.24      268.95     44.44 o
  -7  -5   8      285.17      251.29     39.46 o
  -6  -5   8     3612.90     3642.82    118.95 o
  -5  -5   8     4024.76     4245.77     88.73 o
  -4  -5   8       51.04       65.71     28.26 o
  -3  -5   8     2362.86     2238.58     66.89 o
  -2  -5   8     1977.92     1895.14     48.91 o
  -1  -5   8      544.39      390.64     36.28 o
   0  -5   8    12799.80    13166.83    140.38 o
   1  -5   8      455.55      491.17     31.31 o
   2  -5   8     1630.26     1621.16     46.47 o
   3  -5   8     1864.32     1878.19     57.86 o
   4  -5   8     1216.52     1167.08     42.01 o
   5  -5   8     1832.96     1834.60     62.66 o
   6  -5   8     1337.13     1330.34     58.64 o
   7  -5   8     1042.11     1036.28     52.76 o
   8  -5   8     2378.85     2324.10    101.43 o
   9  -5   8     1120.00     1158.30     75.62 o
  10  -5   8      466.37      574.42     74.16 o
 -10  -4   8       39.27       11.24     26.78 o
  -9  -4   8     1141.48     1154.15     93.08 o
  -8  -4   8      916.53      987.88     52.77 o
  -7  -4   8       10.17       14.87     19.68 o
  -6  -4   8     9501.05     9856.55    158.10 o
  -5  -4   8     3921.44     3856.67     85.36 o
  -4  -4   8       44.25       23.50     25.70 o
  -3  -4   8      461.20      537.50     21.52 o
  -2  -4   8     1793.85     1551.34     68.12 o
  -1  -4   8     1164.93      989.87    112.60 o
   0  -4   8    14137.02    13893.94    120.62 o
   1  -4   8     1258.98     1253.72     39.35 o
   2  -4   8     1529.77     1317.93     43.90 o
   3  -4   8      222.53      248.73     31.48 o
   4  -4   8      791.03      780.73     36.06 o
   5  -4   8     3257.86     3235.88     79.06 o
   6  -4   8     7499.66     7689.92    120.49 o
   7  -4   8        1.07       17.91     18.79 o
   8  -4   8     1510.20     1609.06     59.71 o
   9  -4   8     1431.62     1398.05     84.20 o
  10  -4   8      481.01      389.09     79.08 o
 -11  -3   8     1256.19     1362.53    359.45 o
 -10  -3   8       50.14       42.57     14.07 o
  -9  -3   8     1002.34     1080.98     92.19 o
  -8  -3   8      152.26      148.00     20.52 o
  -7  -3   8       99.48      138.62     33.06 o
  -6  -3   8     9942.27    10422.71    171.87 o
  -5  -3   8     6016.51     5994.47    109.84 o
  -4  -3   8       18.16        1.81     21.15 o
  -3  -3   8     1110.25     1065.26     49.64 o
  -2  -3   8     1163.52     1329.73     31.12 o
  -1  -3   8      439.14      297.46     33.15 o
   0  -3   8    13784.83    13552.12    158.13 o
   1  -3   8      607.84      531.96     16.80 o
   2  -3   8     3843.58     3618.99     68.83 o
   3  -3   8     1450.64     1492.36     46.93 o
   4  -3   8     1157.19     1127.09     46.44 o
   5  -3   8     1764.56     1848.42     52.67 o
   6  -3   8     5746.69     5922.64    102.95 o
   7  -3   8        7.51        0.08     17.37 o
   8  -3   8     1834.64     1935.44     75.36 o
   9  -3   8     1958.53     1757.10     63.85 o
  10  -3   8      400.59      338.55     61.96 o
  11  -3   8      339.37      329.78     57.87 o
 -11  -2   8     1811.01     1828.58    104.35 o
 -10  -2   8        0.72        9.01     37.01 o
  -9  -2   8     1123.66     1066.03     63.45 o
  -8  -2   8      352.55      343.74     54.30 o
  -7  -2   8       24.75        1.29     31.03 o
  -6  -2   8     4787.11     4665.74    114.38 o
  -5  -2   8     5029.46     4800.41    110.64 o
  -4  -2   8      478.22      448.94     46.57 o
  -3  -2   8      873.77      951.58     44.78 o
  -2  -2   8     1678.37     1896.51     42.18 o
  -1  -2   8      518.80      470.00     23.93 o
   0  -2   8     4964.05     4318.66     82.06 o
   1  -2   8      883.38      863.59     28.80 o
   2  -2   8      828.82      737.40     24.48 o
   3  -2   8     6317.94     6374.65     92.87 o
   4  -2   8     3650.07     3728.93     76.63 o
   5  -2   8     1689.19     1561.01     62.74 o
   6  -2   8     5136.95     5524.44    100.94 o
   7  -2   8       19.23       44.04     13.41 o
   8  -2   8     1506.38     1484.94     57.68 o
   9  -2   8     2966.25     2932.29    105.71 o
  10  -2   8      109.96       78.11     21.60 o
  11  -2   8      297.07      325.60     52.95 o
 -11  -1   8     2416.75     2554.62    141.53 o
 -10  -1   8       10.49       45.13     47.62 o
  -9  -1   8     1245.97     1213.92     72.76 o
  -8  -1   8     1795.33     1659.64     66.53 o
  -7  -1   8       96.74       63.82     37.01 o
  -6  -1   8     5940.61     5992.12    128.05 o
  -5  -1   8     9476.94     9847.49    133.99 o
  -4  -1   8      179.41      163.51     26.75 o
  -3  -1   8      682.42      695.62     19.39 o
  -2  -1   8      710.84      641.20     38.60 o
  -1  -1   8     2256.97     2268.01     65.31 o
   0  -1   8     4097.31     3834.79     68.72 o
   1  -1   8     1064.32     1009.40     33.75 o
   2  -1   8     2127.73     2151.19     60.92 o
   3  -1   8    12699.64    13181.17    111.71 o
   4  -1   8     5765.33     5755.85     84.61 o
   5  -1   8      667.68      677.95     28.65 o
   6  -1   8     2731.91     2738.95     73.14 o
   7  -1   8      652.04      609.31     38.64 o
   8  -1   8      887.50      894.30     48.54 o
   9  -1   8     4801.47     4825.01    161.92 o
  10  -1   8       10.85       67.93     19.80 o
  11  -1   8      360.50      350.13     58.99 o
 -11   0   8     2861.57     2975.53    156.68 o
 -10   0   8      143.07      111.85     51.32 o
  -9   0   8      746.55      683.41     67.26 o
  -8   0   8      583.75      613.16     51.21 o
  -7   0   8      113.24      119.60     34.80 o
  -6   0   8     2536.59     2599.55     68.36 o
  -5   0   8     3884.51     4033.32     94.96 o
  -4   0   8      518.07      623.96     32.41 o
  -3   0   8     2827.86     2627.12     74.48 o
  -2   0   8     2055.39     1923.21     30.38 o
  -1   0   8      517.73      392.80     13.61 o
   0   0   8     1771.22     1677.36    122.86 o
   1   0   8      921.09      690.98     27.45 o
   2   0   8     3996.40     4304.01     62.92 o
   3   0   8    29228.22    30064.71    400.63 o
   4   0   8     6240.99     6303.02    107.27 o
   5   0   8      599.52      547.61     46.97 o
   6   0   8      717.30      678.66     39.30 o
   7   0   8      436.78      431.47     31.06 o
   8   0   8      716.28      755.04     46.18 o
   9   0   8     4117.04     4069.83    101.74 o
  10   0   8        6.84       41.59     22.96 o
  11   0   8     1046.29     1129.51     88.73 o
 -11   1   8     1095.75     1046.61     94.35 o
 -10   1   8      797.15      896.52     80.83 o
  -9   1   8      360.83      355.61     75.44 o
  -8   1   8     1863.11     1815.84     78.69 o
  -7   1   8       10.41       32.76     14.56 o
  -6   1   8     3206.68     3460.22     98.02 o
  -5   1   8      859.46      855.01     33.59 o
  -4   1   8      395.12      443.01     34.99 o
  -3   1   8     1115.90     1007.70     25.72 o
  -2   1   8     7855.27     7850.85    108.74 o
  -1   1   8     1879.88     2064.45    101.20 o
   0   1   8     7386.74     6469.71     62.95 o
   1   1   8      365.78      360.53     24.99 o
   2   1   8      666.22      630.10    186.57 o
   3   1   8    16537.27    16633.75    385.58 o
   4   1   8     7634.60     7638.44    106.92 o
   5   1   8      488.89      443.44     29.81 o
   6   1   8     1498.27     1637.31     41.37 o
   7   1   8      808.00      806.28     39.62 o
   8   1   8      348.84      445.15     35.12 o
   9   1   8     1641.56     1710.49     50.51 o
  10   1   8       54.87       28.97     17.91 o
  11   1   8      899.25      898.29     70.50 o
 -11   2   8      792.10      935.06     92.68 o
 -10   2   8      311.34      217.17     62.24 o
  -9   2   8       58.80       64.76     29.14 o
  -8   2   8     3577.41     3561.93    100.53 o
  -7   2   8       41.10       39.32     13.51 o
  -6   2   8     5688.51     5928.88    112.42 o
  -5   2   8     1336.81     1511.31     65.05 o
  -4   2   8      393.52      339.86     30.62 o
  -3   2   8      639.78      636.17     25.00 o
  -2   2   8    10364.77    10115.61    122.45 o
  -1   2   8       71.55       60.38     22.61 o
   0   2   8    18893.66    19698.84    144.39 o
   1   2   8       34.16       62.23      7.98 o
   2   2   8     1906.57     2158.81     94.48 o
   3   2   8    14954.96    14871.61    194.79 o
   4   2   8     7245.64     7344.02     98.08 o
   5   2   8       29.25       50.56      9.25 o
   6   2   8     1019.30      988.79     64.52 o
   7   2   8      154.17      166.16     18.87 o
   8   2   8      900.45      916.43     47.96 o
   9   2   8     1755.63     1786.16     61.43 o
  10   2   8        2.78       14.84     10.78 o
  11   2   8      935.01      925.68     64.88 o
 -10   3   8       81.84       40.34     26.65 o
  -9   3   8      257.24      160.35     33.04 o
  -8   3   8     1569.59     1754.38     91.91 o
  -7   3   8       54.95       44.30     19.06 o
  -6   3   8     2300.35     2352.19     67.22 o
  -5   3   8       22.06       29.65     12.57 o
  -4   3   8        4.09       29.41     16.82 o
  -3   3   8     8311.33     8765.08    132.05 o
  -2   3   8     8742.17     7889.75     97.68 o
  -1   3   8      245.89      136.72     14.73 o
   0   3   8    21884.91    22782.60    255.05 o
   1   3   8     5423.51     5577.59     58.04 o
   2   3   8      110.06       69.20     39.91 o
   3   3   8     8804.35     8675.25    161.52 o
   4   3   8     4003.14     4023.50     72.44 o
   5   3   8     1036.23     1102.42     48.50 o
   6   3   8     1511.86     1538.88     51.66 o
   7   3   8       35.24       58.65     12.61 o
   8   3   8     1432.46     1409.06     61.75 o
   9   3   8     1016.71     1022.36     47.74 o
  10   3   8      301.01      235.55     31.51 o
  11   3   8      856.74      846.07     77.38 o
 -10   4   8      290.86      255.37     57.98 o
  -9   4   8       10.89        6.54     17.63 o
  -8   4   8     1060.18     1099.92    108.25 o
  -7   4   8      178.74      185.80     32.90 o
  -6   4   8     2147.90     2235.24     66.76 o
  -5   4   8       78.46       96.32     17.32 o
  -4   4   8      445.17      512.93     31.64 o
  -3   4   8    12512.95    12868.47    126.75 o
  -2   4   8    23737.70    24129.73    237.80 o
  -1   4   8      433.25      440.82     35.93 o
   0   4   8     4969.25     4283.11     79.51 o
   1   4   8    10903.55    11829.33    214.01 o
   2   4   8       56.46       53.60      5.33 o
   3   4   8     3347.21     3101.67     79.44 o
   4   4   8     3417.17     3147.03     54.30 o
   5   4   8     2138.78     2308.76     61.58 o
   6   4   8     2164.32     2300.03     60.75 o
   7   4   8      137.75      129.33     17.31 o
   8   4   8     1634.17     1676.94     63.67 o
   9   4   8      174.93      225.55     32.83 o
  10   4   8      147.64      104.71     30.20 o
  11   4   8      195.41      177.23     29.52 o
 -10   5   8      358.34      389.07     66.92 o
  -9   5   8       59.55       41.82     30.03 o
  -8   5   8     1310.81     1335.54     99.84 o
  -7   5   8      309.94      315.61     60.89 o
  -6   5   8     2420.87     2233.95     60.16 o
  -5   5   8     1224.71     1146.67     41.72 o
  -4   5   8      263.65      323.39     29.03 o
  -3   5   8     8870.35     8845.88     98.60 o
  -2   5   8    28422.86    30816.99    273.11 o
  -1   5   8     1342.27     1303.82     37.09 o
   0   5   8      649.00      538.42     35.27 o
   1   5   8      981.33      752.59     30.26 o
   2   5   8     1433.27     1318.62     25.30 o
   3   5   8     7642.60     7980.45    129.58 o
   4   5   8     3271.68     3312.21     56.74 o
   5   5   8      642.81      744.89     29.46 o
   6   5   8     1341.15     1231.05     50.50 o
   7   5   8      491.78      616.48     38.13 o
   8   5   8     2062.33     2044.03     55.74 o
   9   5   8     1633.38     1598.42     57.34 o
  10   5   8      163.74      148.65     30.50 o
  11   5   8       17.37       50.49     26.78 o
 -10   6   8      206.91      144.15     51.27 o
  -9   6   8       27.04       27.33     21.18 o
  -8   6   8      873.00      888.41     99.60 o
  -7   6   8        6.43       15.16     27.20 o
  -6   6   8     2181.55     2149.57     80.94 o
  -5   6   8     6440.89     6663.53     96.92 o
  -4   6   8       29.08       39.18     16.77 o
  -3   6   8     5039.68     4483.42    118.64 o
  -2   6   8     9889.24     9849.28    149.27 o
  -1   6   8      549.15      598.14     33.50 o
   0   6   8     6560.47     6883.48     95.52 o
   1   6   8     3789.44     3826.56     90.41 o
   2   6   8      811.35      839.78     30.84 o
   3   6   8     9154.61     8873.86    148.08 o
   4   6   8     1457.18     1540.65     40.10 o
   5   6   8      143.70      178.02     25.74 o
   6   6   8     1170.45     1276.05     45.43 o
   7   6   8      553.81      522.41     34.15 o
   8   6   8      845.47      755.42     42.53 o
   9   6   8     3103.96     3198.31     88.14 o
  10   6   8      249.07      217.38     34.21 o
  11   6   8       49.68       41.63     32.22 o
 -10   7   8      326.23      312.94     58.27 o
  -9   7   8      653.32      575.70     88.01 o
  -8   7   8     1508.29     1646.63    113.74 o
  -7   7   8        3.06        2.74     44.20 o
  -6   7   8      928.16     1100.37     81.98 o
  -5   7   8     8743.37     9071.09    152.38 o
  -4   7   8     1788.80     1737.52     56.93 o
  -3   7   8     5012.64     4599.72     88.42 o
  -2   7   8     2525.74     2302.07     54.95 o
  -1   7   8       17.14       22.04     12.49 o
   0   7   8      361.21      519.72     20.21 o
   1   7   8     6537.83     6560.35    132.22 o
   2   7   8      388.57      448.67     22.63 o
   3   7   8     4408.93     4483.86     75.09 o
   4   7   8       39.77       36.48     21.75 o
   5   7   8      725.80      755.65     25.96 o
   6   7   8     3473.14     3445.42     96.33 o
   7   7   8     3044.62     3177.99     60.41 o
   8   7   8       39.84       95.11     22.52 o
   9   7   8     3442.73     3718.66     97.89 o
  10   7   8      444.18      410.90     46.92 o
  11   7   8      368.95      283.75     76.00 o
 -10   8   8      444.54      438.29     66.44 o
  -9   8   8     1259.57     1320.77    122.15 o
  -8   8   8     3311.70     3467.57    305.64 o
  -7   8   8       70.26       61.19     36.40 o
  -6   8   8      229.65      249.07     73.38 o
  -5   8   8     4370.63     4240.32    111.51 o
  -4   8   8     1424.57     1225.21     66.38 o
  -3   8   8     8739.50     8989.71    135.62 o
  -2   8   8     7583.79     7627.61    126.39 o
  -1   8   8       61.35       53.62     24.55 o
   0   8   8      181.87      227.92     19.86 o
   1   8   8      514.05      527.40     31.99 o
   2   8   8       14.00       16.84      9.00 o
   3   8   8     7712.18     7499.74    108.07 o
   4   8   8      698.30      651.08     32.23 o
   5   8   8       80.17       45.38     11.02 o
   6   8   8     3489.31     3686.35     93.10 o
   7   8   8     3756.81     3835.97    108.86 o
   8   8   8        6.49        4.10      7.37 o
   9   8   8     4240.65     4210.63    119.38 o
  10   8   8     1063.75     1031.06     93.95 o
  11   8   8      547.09      537.52     75.09 o
  -9   9   8      531.43      519.16     75.47 o
  -8   9   8     3638.01     3869.03    181.35 o
  -7   9   8      415.55      486.36    112.06 o
  -6   9   8      379.38      390.88     39.15 o
  -5   9   8     2106.50     2047.83     84.39 o
  -4   9   8      164.46      158.72     20.61 o
  -3   9   8     4582.22     4606.09     98.12 o
  -2   9   8     6767.34     7048.18    119.23 o
  -1   9   8      235.39      257.41     37.89 o
   0   9   8       18.22       16.77     24.44 o
   1   9   8     1248.26     1189.09     49.02 o
   2   9   8      297.06      301.07     28.28 o
   3   9   8     7043.54     7172.45    119.83 o
   4   9   8     3223.97     3147.28     78.41 o
   5   9   8       97.22       99.59     26.85 o
   6   9   8     4629.76     4789.46     89.40 o
   7   9   8     4232.41     4419.19     99.17 o
   8   9   8        7.31        9.79      9.09 o
   9   9   8     1986.81     1952.85     72.06 o
  10   9   8      415.83      321.13    100.95 o
  11   9   8      684.02      681.76     87.09 o
  -9  10   8      158.99      192.00     48.93 o
  -8  10   8     3045.90     3098.77    132.86 o
  -7  10   8     1576.70     1862.41    107.74 o
  -6  10   8      786.34      864.76     79.10 o
  -5  10   8     1222.78     1367.55     89.30 o
  -4  10   8      450.36      371.91     31.94 o
  -3  10   8     2391.94     2438.18     72.87 o
  -2  10   8      804.85      877.01     56.50 o
  -1  10   8       68.94       86.71     19.68 o
   0  10   8      380.54      369.74     25.57 o
   1  10   8     1805.05     1734.97     53.92 o
   2  10   8      183.67      153.40     17.11 o
   3  10   8     2757.85     2652.09     75.10 o
   4  10   8     3364.82     3441.66     75.46 o
   5  10   8      176.20      163.01     18.74 o
   6  10   8     5577.25     5542.23    107.57 o
   7  10   8     4670.27     4854.61     75.35 o
   8  10   8        9.31       34.76     22.24 o
   9  10   8      811.67      890.78     74.04 o
  10  10   8      362.96      367.51     76.26 o
  11  10   8      513.39      428.15     70.72 o
  -9  11   8       97.33       86.37     29.09 o
  -8  11   8     2453.82     2625.93    137.63 o
  -7  11   8     1445.41     1423.86     94.32 o
  -6  11   8      591.01      553.80    130.87 o
  -5  11   8      805.64      815.69     61.25 o
  -4  11   8       35.80       37.17     20.73 o
  -3  11   8     1463.04     1573.42     60.26 o
  -2  11   8     5034.90     5177.34    100.90 o
  -1  11   8     1737.34     1712.03     58.16 o
   0  11   8     1095.45     1083.42     45.20 o
   1  11   8     2368.84     2438.96     67.19 o
   2  11   8      734.32      777.06     38.36 o
   3  11   8     4678.18     4637.03     80.18 o
   4  11   8     6219.62     6406.38    103.93 o
   5  11   8      591.38      631.39     45.53 o
   6  11   8     4592.26     4891.39     96.42 o
   7  11   8     2048.17     2047.24    101.61 o
   8  11   8      100.79        8.97     29.66 o
   9  11   8      204.64      136.07     43.57 o
  10  11   8      233.21      300.43     80.81 o
  -8  12   8     1628.02     1677.80    189.66 o
  -7  12   8      950.21     1001.35     98.67 o
  -6  12   8       22.93      114.88     41.99 o
  -5  12   8     1642.83     1724.72    104.97 o
  -4  12   8        7.38       67.41     36.64 o
  -3  12   8        7.84       22.12     27.10 o
  -2  12   8      956.83     1045.84     47.16 o
  -1  12   8      829.72      790.66     33.53 o
   0  12   8     2787.62     2637.39     58.80 o
   1  12   8     6541.99     6395.33    123.51 o
   2  12   8        1.42        0.44     21.24 o
   3  12   8     2671.53     2838.21     79.57 o
   4  12   8     3970.97     3861.70    111.29 o
   5  12   8       92.76       98.87     15.41 o
   6  12   8     4003.36     4134.86    118.62 o
   7  12   8     1916.27     1963.10     95.30 o
   8  12   8      160.33      190.86     96.40 o
   9  12   8       55.49       45.28     23.84 o
  10  12   8       41.34        3.04     22.65 o
  -8  13   8     1129.25     1107.49     92.57 o
  -7  13   8      478.63      340.00    123.38 o
  -6  13   8      344.79      216.15     50.33 o
  -5  13   8     1175.26     1244.20     81.15 o
  -4  13   8      451.32      429.25     54.37 o
  -3  13   8     1031.40     1063.35     75.59 o
  -2  13   8      390.04      399.12     44.18 o
  -1  13   8      550.60      561.04     38.02 o
   0  13   8     5161.86     4952.04    110.75 o
   1  13   8     8956.10     8950.86    138.74 o
   2  13   8      767.20      760.45     40.09 o
   3  13   8     1283.78     1442.12     56.83 o
   4  13   8     1769.33     1833.03     60.81 o
   5  13   8      260.65      217.24     24.70 o
   6  13   8     2509.16     2252.36    145.47 o
   7  13   8     2046.22     2297.36    137.89 o
   8  13   8       10.31       14.93     30.38 o
   9  13   8       20.24       38.03     30.49 o
  10  13   8       44.57       30.05     22.78 o
  -7  14   8      667.74      660.84     75.40 o
  -6  14   8      454.41      450.48     59.95 o
  -5  14   8       20.35        0.86     30.62 o
  -4  14   8       83.16       56.47     25.19 o
  -3  14   8     3622.79     3630.60    133.52 o
  -2  14   8     6617.12     6806.43    165.29 o
  -1  14   8     3497.90     3267.38     88.25 o
   0  14   8     1026.32     1032.53     56.48 o
   1  14   8     6068.65     6040.11    125.93 o
   2  14   8      597.75      596.10     44.06 o
   3  14   8      805.51      943.64     46.81 o
   4  14   8     1881.28     1760.27     71.72 o
   5  14   8      198.18      156.60     22.07 o
   6  14   8     1887.18     1942.80     87.75 o
   7  14   8      744.37      817.35     95.44 o
   8  14   8        2.63       59.52     36.56 o
   9  14   8       83.93       81.83     31.96 o
  -7  15   8      494.54      426.72     62.92 o
  -6  15   8        9.02       53.24     40.21 o
  -5  15   8      685.16      693.23     83.16 o
  -4  15   8      232.03      241.21     41.49 o
  -3  15   8      598.51      596.41    119.20 o
  -2  15   8     3768.44     3923.67    173.79 o
  -1  15   8      871.80      848.83     54.70 o
   0  15   8      697.84      669.58     39.22 o
   1  15   8     3152.86     3098.42     80.60 o
   2  15   8       23.12       16.15     12.42 o
   3  15   8     1459.68     1412.16     61.93 o
   4  15   8     1813.12     1830.07     57.02 o
   5  15   8       26.35       41.19     15.12 o
   6  15   8     1540.56     1468.50     84.81 o
   7  15   8      202.28      250.29     78.73 o
   8  15   8       11.25        1.68     23.47 o
   9  15   8      332.78      289.47     70.11 o
  -6  16   8       40.81        9.95     19.28 o
  -5  16   8     3012.08     3208.42    164.52 o
  -4  16   8     1375.31     1333.23    117.74 o
  -3  16   8       96.36      106.62     35.81 o
  -2  16   8     1266.63     1295.65     99.59 o
  -1  16   8       94.54       77.79     50.37 o
   0  16   8     2004.08     1848.88     80.68 o
   1  16   8     4290.99     4314.53    103.51 o
   2  16   8     1394.64     1340.62     77.85 o
   3  16   8      500.22      454.51     40.38 o
   4  16   8      513.30      572.32     54.61 o
   5  16   8       18.79        7.35     13.46 o
   6  16   8      971.10     1021.30    123.03 o
   7  16   8      312.83      300.28     77.47 o
   8  16   8      178.18      212.70     77.60 o
  -5  17   8     1083.26     1184.82     97.73 o
  -4  17   8     1022.80      980.02     74.58 o
  -3  17   8      496.95      646.76     98.92 o
  -2  17   8     1672.11     1777.86    156.07 o
  -1  17   8      154.06       79.18     28.78 o
   0  17   8      804.99      748.05     48.52 o
   1  17   8     2425.50     2393.02     96.85 o
   2  17   8     1234.89     1066.80     65.05 o
   3  17   8       29.12       38.04     13.68 o
   4  17   8      562.02      607.07     63.39 o
   5  17   8       33.35       32.25     17.34 o
   6  17   8      317.95      315.62     91.73 o
   7  17   8      451.77      315.21     90.12 o
   8  17   8      201.27      139.12     46.34 o
  -4  18   8      461.14      437.77     69.16 o
  -3  18   8      314.39      276.47     60.59 o
  -2  18   8     1560.51     1513.71    124.80 o
  -1  18   8      384.05      325.94     89.82 o
   0  18   8      504.73      611.51     71.30 o
   1  18   8      921.30      846.02     80.37 o
   2  18   8       54.82       53.23     33.00 o
   3  18   8        2.94       40.71     29.50 o
   4  18   8     1122.34     1065.12     81.06 o
   5  18   8        1.51        4.55     25.98 o
   6  18   8      688.34      721.84    107.14 o
   7  18   8      972.80     1078.48    118.66 o
  -3  19   8        3.33       60.17     24.92 o
  -2  19   8      875.33      988.88    148.17 o
  -1  19   8      811.10      903.60     75.55 o
   0  19   8      414.36      439.68     57.25 o
   1  19   8      926.78      966.87     93.93 o
   2  19   8       83.15       47.38     23.95 o
   3  19   8       57.35       58.59     27.40 o
   4  19   8      296.18      332.41     58.56 o
   5  19   8      279.08      274.96     50.24 o
   6  19   8      713.22      735.01     93.63 o
  -2  20   8      683.33      610.47     89.09 o
  -1  20   8      650.23      756.49     66.27 o
   0  20   8       96.87      118.36     51.84 o
   1  20   8      535.08      647.34     69.99 o
   2  20   8       76.94       55.57     32.37 o
   3  20   8      128.78       99.79     34.42 o
   4  20   8      714.68      658.22     84.01 o
   5  20   8      252.22      304.38     83.14 o
   1  21   8      564.05      576.21     56.30 o
   2  21   8      408.38      442.04     71.93 o
  -1 -17   9      119.90      195.37     76.00 o
  -4 -16   9      377.68      280.74     29.62 o
  -3 -16   9        5.05        0.17     57.88 o
  -2 -16   9     1047.78      980.06     81.53 o
  -1 -16   9        7.16       43.90     27.22 o
   0 -16   9      452.38      453.22     67.55 o
   1 -16   9      648.52      707.70     66.63 o
   2 -16   9      358.87      345.77     59.46 o
  -5 -15   9      589.91      436.71     73.27 o
  -4 -15   9      569.19      551.33     95.41 o
  -3 -15   9       73.74       94.32     27.76 o
  -2 -15   9     2633.95     2723.38    115.36 o
  -1 -15   9       10.91       14.35     31.57 o
   0 -15   9      650.61      644.90     84.63 o
   1 -15   9      315.91      383.47     57.75 o
   2 -15   9      421.38      245.13     98.44 o
   3 -15   9      482.81      413.96     60.53 o
   4 -15   9     1207.77     1306.58    178.07 o
  -6 -14   9       75.77       61.99     19.57 o
  -5 -14   9      692.46      735.21     72.43 o
  -4 -14   9      536.15      655.37     58.66 o
  -3 -14   9       42.25       95.63     32.86 o
  -2 -14   9     1434.49     1404.15     95.02 o
  -1 -14   9       23.08       22.07     22.33 o
   0 -14   9     1018.76     1146.02     94.09 o
   1 -14   9     1065.05     1221.88    100.28 o
   2 -14   9      828.89      880.39     77.40 o
   3 -14   9      299.57      339.82    105.36 o
   4 -14   9     1039.02      938.34     69.54 o
   5 -14   9      118.45       79.46     21.74 o
  -7 -13   9     1259.73     1343.13    146.77 o
  -6 -13   9      186.23       95.45     38.57 o
  -5 -13   9      718.42      766.54     60.10 o
  -4 -13   9      528.95      560.45     48.97 o
  -3 -13   9        5.45        5.73     26.36 o
  -2 -13   9     1813.59     1973.83    103.58 o
  -1 -13   9      235.69      187.37     30.12 o
   0 -13   9      838.14      894.85     77.91 o
   1 -13   9     1621.78     1484.24    116.06 o
   2 -13   9     1281.88     1211.44    164.46 o
   3 -13   9      132.22       96.14     32.98 o
   4 -13   9      660.93      573.41     97.48 o
   5 -13   9      138.41      127.85     38.27 o
   6 -13   9      463.27      520.53     82.02 o
  -8 -12   9      457.37      536.62    118.71 o
  -7 -12   9     1084.62     1159.26    174.85 o
  -6 -12   9      490.37      409.86     57.05 o
  -5 -12   9      672.38      833.19     58.24 o
  -4 -12   9      476.68      541.49     73.77 o
  -3 -12   9        7.33        3.71     25.16 o
  -2 -12   9     2391.69     2313.27     73.23 o
  -1 -12   9     1028.12      933.50     56.99 o
   0 -12   9      469.27      439.89     47.84 o
   1 -12   9     2788.23     2773.28    115.59 o
   2 -12   9     1241.39     1133.24     90.25 o
   3 -12   9       83.97      144.93     41.88 o
   4 -12   9      479.39      554.88     69.52 o
   5 -12   9       89.67      130.76     33.74 o
   6 -12   9      443.32      494.57     73.95 o
  -8 -11   9      348.73      361.85     81.35 o
  -7 -11   9      544.26      534.50     67.54 o
  -6 -11   9      432.56      420.84     49.09 o
  -5 -11   9     1414.81     1496.16    101.13 o
  -4 -11   9     1400.81     1477.08     84.13 o
  -3 -11   9        3.00        0.19     14.19 o
  -2 -11   9     1045.36     1238.18     70.38 o
  -1 -11   9      832.62      774.48     58.55 o
   0 -11   9        1.57        1.93     24.98 o
   1 -11   9     4173.84     4125.61    240.19 o
   2 -11   9     1320.33     1378.87     84.77 o
   3 -11   9      269.71      227.72     41.82 o
   4 -11   9     1471.19     1562.54     89.62 o
   5 -11   9      285.63      283.70     88.24 o
   6 -11   9      179.05      279.90     94.98 o
   7 -11   9     1160.53     1193.07    111.93 o
  -9 -10   9       48.56       50.69     48.59 o
  -8 -10   9      938.15      884.61    114.74 o
  -7 -10   9      400.15      476.58     76.85 o
  -6 -10   9        1.03       22.69     17.22 o
  -5 -10   9      522.61      542.77     49.78 o
  -4 -10   9     4149.23     4086.44    121.77 o
  -3 -10   9       37.48        3.30     16.63 o
  -2 -10   9      790.54      728.82     69.02 o
  -1 -10   9      597.27      516.12     27.50 o
   0 -10   9        1.17       15.11     23.20 o
   1 -10   9     4369.46     4342.87    102.88 o
   2 -10   9     2651.66     2682.06     81.32 o
   3 -10   9      329.06      293.83     36.53 o
   4 -10   9     1764.60     1686.68     62.27 o
   5 -10   9      659.65      646.08     56.89 o
   6 -10   9      368.65      428.62     75.29 o
   7 -10   9     1596.79     1781.66    116.71 o
   8 -10   9       47.40       30.65     59.09 o
  -9  -9   9       80.76       67.23     24.73 o
  -8  -9   9      820.49      780.84     74.99 o
  -7  -9   9       24.16       39.23     17.31 o
  -6  -9   9      248.29      171.87     32.56 o
  -5  -9   9     1543.96     1589.94     76.22 o
  -4  -9   9     6113.92     6016.37    141.62 o
  -3  -9   9        0.40        3.15     13.50 o
  -2  -9   9     1226.15     1244.63     66.29 o
  -1  -9   9      775.05      776.28     48.38 o
   0  -9   9        4.49        3.62     20.47 o
   1  -9   9     4203.62     4077.42     88.49 o
   2  -9   9     2672.63     2614.96     65.89 o
   3  -9   9     1382.16     1290.23    129.81 o
   4  -9   9     2121.91     2032.91     78.23 o
   5  -9   9      789.13      691.67     51.37 o
   6  -9   9       24.65       45.78     16.16 o
   7  -9   9     1509.55     1545.47    230.61 o
   8  -9   9      156.70      201.75     35.35 o
  -9  -8   9       84.25        1.98     40.75 o
  -8  -8   9      572.61      525.06     45.11 o
  -7  -8   9       98.05       78.41     19.66 o
  -6  -8   9       39.60       68.64     17.25 o
  -5  -8   9     1630.22     1529.67     62.66 o
  -4  -8   9     6286.24     6405.41    164.04 o
  -3  -8   9      121.98      126.54     19.77 o
  -2  -8   9     1754.44     1743.29     64.69 o
  -1  -8   9      884.10      877.76     43.25 o
   0  -8   9      175.86      163.76     42.65 o
   1  -8   9     2846.94     2765.67     91.32 o
   2  -8   9     3433.75     3399.74     82.06 o
   3  -8   9     1426.13     1325.96     61.21 o
   4  -8   9     4348.22     4235.11    126.09 o
   5  -8   9      209.65      166.23     42.34 o
   6  -8   9        5.98       11.17     21.77 o
   7  -8   9      701.68      722.98     49.67 o
   8  -8   9        8.80       41.29     28.42 o
   9  -8   9      631.25      667.87     55.41 o
 -10  -7   9     1997.16     2146.24    162.14 o
  -9  -7   9      214.04      163.64     45.13 o
  -8  -7   9     1030.10     1094.61     75.00 o
  -7  -7   9      117.58       87.48     31.73 o
  -6  -7   9      513.55      336.69     35.02 o
  -5  -7   9     1939.79     1864.56     73.89 o
  -4  -7   9     6300.85     6535.61    104.12 o
  -3  -7   9       73.77       50.49     18.43 o
  -2  -7   9     3339.02     3366.71     68.77 o
  -1  -7   9     1915.89     2012.22     74.28 o
   0  -7   9        2.64        8.72     17.82 o
   1  -7   9     1603.07     1485.15     53.66 o
   2  -7   9     1878.11     1846.49     55.14 o
   3  -7   9      455.78      423.10     33.73 o
   4  -7   9     3403.07     3368.17     95.55 o
   5  -7   9      462.32      392.43     34.75 o
   6  -7   9      694.75      684.27     44.23 o
   7  -7   9      899.40      731.13     62.29 o
   8  -7   9      735.62      708.27     67.71 o
   9  -7   9      102.41      126.42     85.97 o
 -10  -6   9     1308.17     1428.97    118.73 o
  -9  -6   9      487.58      362.57     44.11 o
  -8  -6   9      651.22      601.25     42.81 o
  -7  -6   9      206.15      246.65     44.72 o
  -6  -6   9      135.17       61.57     30.79 o
  -5  -6   9     3009.03     3030.83     71.72 o
  -4  -6   9     8016.02     8117.49    134.05 o
  -3  -6   9       17.38       10.83     22.07 o
  -2  -6   9     5734.57     5863.58    140.44 o
  -1  -6   9     5217.10     4959.87    107.16 o
   0  -6   9       16.77       21.00     16.04 o
   1  -6   9     3651.25     3690.29     94.77 o
   2  -6   9      339.01      302.05     31.75 o
   3  -6   9     1429.21     1402.17     65.31 o
   4  -6   9     1669.60     1632.01     59.09 o
   5  -6   9     2172.50     2169.82     75.59 o
   6  -6   9      249.36      249.48     35.76 o
   7  -6   9      659.38      661.71     52.17 o
   8  -6   9      652.60      637.51     58.21 o
   9  -6   9      123.26      121.57     38.26 o
 -10  -5   9     1164.70      826.44     97.31 o
  -9  -5   9      705.98      669.28     60.64 o
  -8  -5   9      192.48      191.49     35.50 o
  -7  -5   9     2550.35     2428.08     87.45 o
  -6  -5   9      322.99      331.29     33.92 o
  -5  -5   9     1766.86     1800.94     60.14 o
  -4  -5   9     5258.13     5272.08    104.47 o
  -3  -5   9      327.64      361.53     33.84 o
  -2  -5   9     1331.95     1256.44     37.16 o
  -1  -5   9     3730.93     3533.25     79.75 o
   0  -5   9       54.16       77.55     22.34 o
   1  -5   9     4109.48     4139.74    100.31 o
   2  -5   9       83.00      110.79     21.53 o
   3  -5   9     1166.97     1301.37     46.68 o
   4  -5   9     1702.24     1704.89     53.92 o
   5  -5   9     5381.30     5531.35     94.18 o
   6  -5   9       13.08       40.43     16.17 o
   7  -5   9      929.86      959.20     61.48 o
   8  -5   9      302.87      376.35     44.02 o
   9  -5   9      220.95      197.57     41.43 o
  10  -5   9     2288.30     2382.36    127.02 o
 -10  -4   9     1038.09     1158.80     97.07 o
  -9  -4   9     1028.11      958.77     67.15 o
  -8  -4   9        4.43        3.35     39.63 o
  -7  -4   9     5067.61     5250.68    129.08 o
  -6  -4   9     1107.42     1123.00     52.19 o
  -5  -4   9     4583.88     4599.27     98.48 o
  -4  -4   9     2581.66     2561.80     93.56 o
  -3  -4   9       37.11       35.02     29.63 o
  -2  -4   9     2966.70     3051.84     86.77 o
  -1  -4   9     7712.61     7467.35     95.91 o
   0  -4   9       10.08       15.64     11.92 o
   1  -4   9     6960.03     7599.31    105.23 o
   2  -4   9      139.93      184.92     21.34 o
   3  -4   9      202.04      183.49     23.09 o
   4  -4   9      722.66      719.30     44.65 o
   5  -4   9     7091.61     7228.16    141.94 o
   6  -4   9      135.57      136.25     18.28 o
   7  -4   9     3487.08     3603.70     95.67 o
   8  -4   9      844.04      970.91     67.15 o
   9  -4   9       42.60       27.74     18.66 o
  10  -4   9     1539.47     1477.53    112.68 o
 -10  -3   9     1017.00     1131.72    146.20 o
  -9  -3   9      528.59      536.32     50.34 o
  -8  -3   9       12.88       31.55     20.26 o
  -7  -3   9     3205.30     3117.17    104.84 o
  -6  -3   9      493.35      489.79     42.04 o
  -5  -3   9     4924.83     4836.50    105.77 o
  -4  -3   9     3645.03     3775.41    102.93 o
  -3  -3   9        3.42        4.74     14.03 o
  -2  -3   9      825.90      837.64     41.72 o
  -1  -3   9     5432.34     5097.27     83.24 o
   0  -3   9     1809.79     1748.93     51.68 o
   1  -3   9     9173.76     9346.34    103.62 o
   2  -3   9       95.19       91.81     21.40 o
   3  -3   9      231.52      245.37     28.37 o
   4  -3   9     3537.67     3517.17     80.19 o
   5  -3   9     6778.62     6686.77    111.92 o
   6  -3   9        3.00       19.12     18.02 o
   7  -3   9     3509.25     3773.76    106.13 o
   8  -3   9      590.46      555.00     51.01 o
   9  -3   9      118.66       96.35     96.12 o
  10  -3   9      589.30      593.47     80.14 o
 -10  -2   9     2300.57     2340.47    322.05 o
  -9  -2   9      409.99      405.26     56.46 o
  -8  -2   9       34.02       14.46     22.27 o
  -7  -2   9     3658.46     3836.62    129.92 o
  -6  -2   9      665.49      586.36     41.54 o
  -5  -2   9     2176.73     2146.07     65.06 o
  -4  -2   9     2570.38     2544.45     67.90 o
  -3  -2   9      114.11       81.19     16.04 o
  -2  -2   9       55.91       48.69     13.65 o
  -1  -2   9     2917.50     2814.87     64.49 o
   0  -2   9     1653.89     1591.18     36.82 o
   1  -2   9     1911.85     1808.17     44.25 o
   2  -2   9     1524.16     1579.41     49.88 o
   3  -2   9        0.22       24.76      9.34 o
   4  -2   9     8537.56     8913.14    137.03 o
   5  -2   9     6350.33     6282.59     88.20 o
   6  -2   9        6.18       31.03     13.22 o
   7  -2   9     3440.07     3715.97     98.19 o
   8  -2   9      802.38      784.76     49.20 o
   9  -2   9      224.38      149.67     26.52 o
  10  -2   9      533.49      494.08     71.11 o
 -10  -1   9     3500.33     3724.56    203.18 o
  -9  -1   9      325.65      228.05     36.41 o
  -8  -1   9      407.80      360.68     40.43 o
  -7  -1   9     1287.69     1303.51     63.82 o
  -6  -1   9     2832.97     2714.64     58.29 o
  -5  -1   9     1504.34     1481.52     48.75 o
  -4  -1   9     2395.22     2416.61     97.72 o
  -3  -1   9       68.71       79.67     19.37 o
  -2  -1   9     1578.20     1567.40     53.01 o
  -1  -1   9     7059.60     7110.15     82.00 o
   0  -1   9      470.86      479.18     32.83 o
   1  -1   9     3089.99     2993.93     72.96 o
   2  -1   9    11452.00    11436.90    169.42 o
   3  -1   9      671.76      861.22     41.02 o
   4  -1   9     7725.69     7685.39    138.96 o
   5  -1   9     3896.05     4097.48     81.91 o
   6  -1   9       35.20       43.46      9.29 o
   7  -1   9     2668.80     2694.76     93.68 o
   8  -1   9     1015.85     1034.10     56.08 o
   9  -1   9      227.24      223.99     42.44 o
  10  -1   9      838.83      768.89     72.12 o
  11  -1   9       89.61       59.18     23.79 o
 -10   0   9     3281.25     3250.24    265.10 o
  -9   0   9     1279.98     1182.75    134.82 o
  -8   0   9     1278.94     1207.33     65.05 o
  -7   0   9       28.63       47.24     17.73 o
  -6   0   9      500.91      535.30     46.15 o
  -5   0   9      530.29      560.76     38.51 o
  -4   0   9     1396.03     1239.58     48.51 o
  -3   0   9      690.59      645.18     29.50 o
  -2   0   9     2560.88     2394.13     41.60 o
  -1   0   9    10916.05    11615.40    141.58 o
   0   0   9       23.57        5.72     23.22 o
   1   0   9      434.63      363.69     21.87 o
   2   0   9    12932.37    13466.77    130.20 o
   3   0   9     1208.64     1294.99     35.38 o
   4   0   9    14688.25    14910.45    209.80 o
   5   0   9     6240.80     6313.38     95.66 o
   6   0   9       94.41       82.58     19.50 o
   7   0   9     1044.94     1142.42     40.52 o
   8   0   9      262.24      288.03     37.01 o
   9   0   9      208.13      203.32     36.16 o
  10   0   9      895.13      903.66     82.67 o
  11   0   9       27.55       52.61     20.35 o
 -10   1   9     1141.46     1054.28     82.59 o
  -9   1   9     1657.72     1780.96    105.56 o
  -8   1   9      682.54      575.47     44.83 o
  -7   1   9     1533.17     1541.78     95.39 o
  -6   1   9      337.77      329.16     34.69 o
  -5   1   9       16.42       44.87     17.01 o
  -4   1   9      871.22      952.13     38.36 o
  -3   1   9      626.87      623.89     39.54 o
  -2   1   9     2710.95     2447.68     68.07 o
  -1   1   9    19748.98    19717.14    153.55 o
   0   1   9        4.48        5.92     11.77 o
   1   1   9      505.37      459.52     30.58 o
   2   1   9     5790.78     5653.91     87.81 o
   3   1   9     1508.50     1552.48    118.99 o
   4   1   9    11461.00    11963.39    146.62 o
   5   1   9     6343.52     6429.54     85.31 o
   6   1   9      404.25      455.22     29.63 o
   7   1   9      792.63      860.27     42.66 o
   8   1   9      572.55      643.65     36.42 o
   9   1   9        2.40       17.20      8.79 o
  10   1   9     1259.66     1219.45     76.49 o
  11   1   9       11.42       51.28     22.89 o
 -10   2   9     1207.15     1064.06     81.22 o
  -9   2   9      357.48      492.27     84.14 o
  -8   2   9        1.84       38.14     34.58 o
  -7   2   9     2486.76     2737.20    109.61 o
  -6   2   9      639.68      624.32     50.16 o
  -5   2   9       78.54       56.93     28.10 o
  -4   2   9     3740.09     3820.83     84.53 o
  -3   2   9     2481.67     2300.16     58.14 o
  -2   2   9     5180.42     5100.77     83.53 o
  -1   2   9    14695.51    14589.24    187.85 o
   0   2   9     5088.18     5158.07     60.68 o
   1   2   9     1295.02     1257.04     34.09 o
   2   2   9     6154.66     6191.11    132.78 o
   3   2   9      355.03      350.51     88.52 o
   4   2   9    11179.02    11429.45    166.37 o
   5   2   9     4610.07     5021.43    103.57 o
   6   2   9      125.04      167.56     18.14 o
   7   2   9       17.87       13.49     10.66 o
   8   2   9      602.22      647.99     40.89 o
   9   2   9       54.14       61.06     13.27 o
  10   2   9     2531.43     2329.35     83.66 o
  11   2   9      270.57      203.90     43.77 o
 -10   3   9     1242.39     1433.59    118.54 o
  -9   3   9      440.42      539.84     57.22 o
  -8   3   9       51.32       91.67     25.96 o
  -7   3   9     1924.36     1982.00     90.99 o
  -6   3   9      447.98      386.05     42.78 o
  -5   3   9       89.35       88.70     26.65 o
  -4   3   9     3356.36     3551.50     70.73 o
  -3   3   9     1924.12     1855.31     54.58 o
  -2   3   9     9271.55     9568.84    114.97 o
  -1   3   9    12917.70    11736.47    129.29 o
   0   3   9      988.41     1070.83     16.49 o
   1   3   9     2550.69     2481.06     40.77 o
   2   3   9     7316.15     7747.51    239.14 o
   3   3   9       52.35      121.37     14.70 o
   4   3   9     5772.18     5994.92    114.65 o
   5   3   9     2913.88     2990.83     66.92 o
   6   3   9      246.26      215.22     23.27 o
   7   3   9       83.75      128.47     21.35 o
   8   3   9     1313.34     1352.24     49.45 o
   9   3   9       18.72        9.00      8.96 o
  10   3   9     1804.72     1667.04     70.34 o
  11   3   9      846.06      753.24     75.33 o
 -10   4   9       70.02       71.73     28.08 o
  -9   4   9      625.44      726.04    163.07 o
  -8   4   9       31.24        7.45     62.99 o
  -7   4   9     4054.32     4047.39    215.19 o
  -6   4   9     2205.70     2243.75     64.51 o
  -5   4   9      845.10      897.22     44.53 o
  -4   4   9     2014.16     2041.12     69.29 o
  -3   4   9     2391.99     2285.55     54.05 o
  -2   4   9     3335.59     3241.45     74.21 o
  -1   4   9    26632.15    27754.71    219.36 o
   0   4   9     1963.08     1637.07     58.31 o
   1   4   9     4641.98     4997.73     94.86 o
   2   4   9     3884.51     3684.39    103.88 o
   3   4   9      100.02       74.58     48.57 o
   4   4   9       35.60       40.45     18.15 o
   5   4   9      161.15      178.78     16.37 o
   6   4   9      188.14      164.09     17.74 o
   7   4   9     1982.83     2027.17     69.65 o
   8   4   9     6116.79     6535.96    103.58 o
   9   4   9       11.62       22.10     13.06 o
  10   4   9      732.73      783.62     56.93 o
  11   4   9      588.22      621.53     87.99 o
 -10   5   9       46.44       97.55     36.24 o
  -9   5   9      308.44      213.74    115.26 o
  -8   5   9      327.89      336.10     54.14 o
  -7   5   9     5298.26     5109.86    129.53 o
  -6   5   9     5061.72     4819.56    132.34 o
  -5   5   9     1020.68     1039.15     40.21 o
  -4   5   9     2406.65     2369.32     68.89 o
  -3   5   9      653.62      583.49     34.84 o
  -2   5   9     3669.79     3708.90     64.93 o
  -1   5   9    24631.13    25631.08    245.44 o
   0   5   9    12659.47    13400.69    144.78 o
   1   5   9     2497.88     2371.80     44.77 o
   2   5   9       61.09       57.32      6.70 o
   3   5   9      514.41      618.14     34.88 o
   4   5   9      433.36      435.02     20.48 o
   5   5   9      266.68      330.89     23.43 o
   6   5   9      510.40      512.07     32.08 o
   7   5   9     1989.08     2108.60     64.16 o
   8   5   9     6954.45     6947.48    114.73 o
   9   5   9        0.80        3.19     11.87 o
  10   5   9     1004.40      951.86     61.39 o
  11   5   9      486.26      549.37     69.65 o
 -10   6   9      287.17      174.72     47.59 o
  -9   6   9      135.61      145.69     35.07 o
  -8   6   9       58.32       63.74     29.23 o
  -7   6   9     3469.26     3380.68    265.47 o
  -6   6   9     4323.41     4465.50    150.44 o
  -5   6   9      306.41      362.34     37.01 o
  -4   6   9     3907.31     4095.60     89.29 o
  -3   6   9      665.80      644.54     36.22 o
  -2   6   9     3985.91     4188.02     77.30 o
  -1   6   9     7132.82     7001.31     91.57 o
   0   6   9     3155.92     3491.95     62.64 o
   1   6   9     2462.72     2621.99     55.23 o
   2   6   9     1910.96     1786.74     36.48 o
   3   6   9      135.36      140.87     16.41 o
   4   6   9     2942.80     3009.36     71.60 o
   5   6   9     2851.74     2977.45     95.58 o
   6   6   9     1667.14     1770.19     52.49 o
   7   6   9     2448.94     2697.83     69.81 o
   8   6   9     4525.73     4552.42    103.29 o
   9   6   9        6.54        5.52     19.69 o
  10   6   9      934.11      880.95     67.90 o
  11   6   9      581.77      523.48     73.97 o
 -10   7   9      369.81      262.38     55.84 o
  -9   7   9      400.58      425.69     67.86 o
  -8   7   9      356.45      399.99     57.43 o
  -7   7   9     2788.30     2933.17    196.35 o
  -6   7   9     3984.94     4048.14    160.64 o
  -5   7   9      128.27      123.83     21.99 o
  -4   7   9     5596.53     5908.31     90.35 o
  -3   7   9     4114.12     4262.04     91.98 o
  -2   7   9     2215.36     2115.82     62.44 o
  -1   7   9     1501.05     1518.51     39.17 o
   0   7   9      215.60      186.11     29.81 o
   1   7   9      357.62      399.04     25.60 o
   2   7   9     7488.78     8022.77    104.93 o
   3   7   9     1601.40     1667.51     49.96 o
   4   7   9      361.86      337.75     22.81 o
   5   7   9      523.11      573.39     23.21 o
   6   7   9      246.68      233.18     18.70 o
   7   7   9     5018.55     5001.15    123.26 o
   8   7   9     6020.96     6418.82    135.68 o
   9   7   9       30.11       31.62      7.46 o
  10   7   9      595.52      542.94     48.69 o
  11   7   9      394.45      460.15     95.36 o
  -9   8   9      825.88      791.86     79.43 o
  -8   8   9      686.36      618.74     82.78 o
  -7   8   9     3305.04     3466.27    141.47 o
  -6   8   9     2862.38     2874.29    107.72 o
  -5   8   9      294.82      292.27     37.46 o
  -4   8   9     3785.87     3635.98    107.18 o
  -3   8   9     3572.30     3742.42     83.50 o
  -2   8   9     1039.58      990.82     50.14 o
  -1   8   9     1283.15     1383.50     66.67 o
   0   8   9       22.53       16.40     14.10 o
   1   8   9      495.09      464.66     34.55 o
   2   8   9     9621.13     9824.46    112.35 o
   3   8   9     2578.37     2750.85     63.75 o
   4   8   9     3403.29     3529.35     76.82 o
   5   8   9     2232.21     2325.22     65.79 o
   6   8   9      105.15       69.32     17.12 o
   7   8   9     3993.55     3936.41    117.61 o
   8   8   9     4738.85     4780.87    126.71 o
   9   8   9      142.76      141.10     23.74 o
  10   8   9      579.93      526.79     63.05 o
  11   8   9      320.68      443.49     77.86 o
  -9   9   9     1325.98     1171.90     89.00 o
  -8   9   9      730.43      692.64     78.83 o
  -7   9   9     3669.75     3687.46    161.60 o
  -6   9   9     1261.78     1174.42     84.53 o
  -5   9   9      395.19      396.97     47.67 o
  -4   9   9     1128.61     1111.09     55.69 o
  -3   9   9     1866.67     1726.87     68.41 o
  -2   9   9      510.57      494.66     26.52 o
  -1   9   9      953.79     1019.77     51.28 o
   0   9   9       23.62       22.41     21.14 o
   1   9   9      161.44      202.41     22.24 o
   2   9   9    10814.65    10788.57    148.75 o
   3   9   9     5049.65     4990.90     82.84 o
   4   9   9     3493.61     3209.29     79.76 o
   5   9   9     6927.80     7039.07    104.19 o
   6   9   9      233.28      197.45     25.24 o
   7   9   9     3085.31     3085.15     81.29 o
   8   9   9     3161.57     3166.87     71.85 o
   9   9   9      274.33      220.04     29.76 o
  10   9   9      268.38      319.78     99.26 o
  11   9   9      212.61      196.45     64.88 o
  -9  10   9     1876.26     1903.59    114.28 o
  -8  10   9      241.88      213.02     73.34 o
  -7  10   9     2967.09     2900.38    320.62 o
  -6  10   9     1028.37     1118.94    114.56 o
  -5  10   9      372.51      293.11     40.13 o
  -4  10   9      312.20      255.25     32.62 o
  -3  10   9     2424.86     2463.67     83.28 o
  -2  10   9      193.17      182.51     24.91 o
  -1  10   9     2189.35     2307.93     63.13 o
   0  10   9      342.86      363.50     34.05 o
   1  10   9       27.86       37.95     20.33 o
   2  10   9     6983.81     6661.09     98.67 o
   3  10   9     6480.71     6421.69    102.61 o
   4  10   9      374.55      357.28     27.33 o
   5  10   9     2291.71     2511.66     62.40 o
   6  10   9       29.23       40.70     11.43 o
   7  10   9     3803.81     3969.52     91.60 o
   8  10   9     2709.51     2661.33    106.16 o
   9  10   9      509.74      411.18     44.05 o
  10  10   9       55.79       90.28     30.40 o
  -8  11   9        0.22        0.73     31.52 o
  -7  11   9     1627.28     1695.00    111.55 o
  -6  11   9      435.77      517.78     79.88 o
  -5  11   9      474.78      349.13     69.55 o
  -4  11   9      781.53      707.78     69.07 o
  -3  11   9      479.41      522.16     45.54 o
  -2  11   9       98.95       91.48     17.42 o
  -1  11   9     4953.31     4816.16     94.63 o
   0  11   9     3188.28     3078.65     98.06 o
   1  11   9      668.30      634.19     31.63 o
   2  11   9     5238.82     5506.25     99.93 o
   3  11   9     1584.90     1476.31     52.27 o
   4  11   9     3392.78     3297.79     89.44 o
   5  11   9     6639.30     6531.95    123.03 o
   6  11   9     1835.47     2021.11     58.36 o
   7  11   9     1019.10     1008.11     43.90 o
   8  11   9     1177.10     1085.81     68.55 o
   9  11   9      108.13       76.79     50.50 o
  10  11   9       20.68       44.75     32.82 o
  -8  12   9       69.75       79.34     22.76 o
  -7  12   9      810.57      811.64     75.77 o
  -6  12   9      798.26      978.38     91.27 o
  -5  12   9      337.15      384.50    113.92 o
  -4  12   9     2615.29     2724.46    183.65 o
  -3  12   9      678.73      652.48     67.12 o
  -2  12   9        8.37       48.45     13.32 o
  -1  12   9      398.21      445.60     32.51 o
   0  12   9     3699.68     3865.83     83.83 o
   1  12   9     2433.74     2323.48     76.69 o
   2  12   9     8369.17     8557.43    139.74 o
   3  12   9      954.77      865.65     41.09 o
   4  12   9     1003.41      957.67     35.56 o
   5  12   9     2993.12     2986.75     85.01 o
   6  12   9     2553.98     2298.88     66.90 o
   7  12   9       36.34       11.46     16.72 o
   8  12   9      922.60     1002.43    105.74 o
   9  12   9       46.21       39.75     18.37 o
  10  12   9      133.89      112.60     32.65 o
  -7  13   9      285.88      175.14     46.48 o
  -6  13   9     1064.18     1016.82     85.30 o
  -5  13   9       67.76       49.88     26.43 o
  -4  13   9     1510.57     1462.25    140.08 o
  -3  13   9     4137.03     4390.08    153.32 o
  -2  13   9      104.60       97.79     29.43 o
  -1  13   9       33.43       42.30     17.74 o
   0  13   9     2314.32     2277.19     60.55 o
   1  13   9     5064.90     4933.21    111.50 o
   2  13   9    13802.14    14167.89    268.05 o
   3  13   9     1931.78     1911.46     62.16 o
   4  13   9      420.60      388.63     41.99 o
   5  13   9      117.18      125.39     16.72 o
   6  13   9      183.17      154.87     22.59 o
   7  13   9      258.37      250.67     41.04 o
   8  13   9     1295.44     1447.03    108.30 o
   9  13   9        1.45        0.12     19.53 o
  10  13   9      133.40      139.99     54.78 o
  -7  14   9      306.47      308.73     66.33 o
  -6  14   9     2704.53     2861.32    189.21 o
  -5  14   9        1.89        1.19     30.05 o
  -4  14   9      236.03      279.03     41.69 o
  -3  14   9      823.31      785.36     76.10 o
  -2  14   9      350.62      296.84     39.44 o
  -1  14   9     3998.23     3887.91    102.63 o
   0  14   9     5565.53     5620.01    127.84 o
   1  14   9      847.47      797.16     48.92 o
   2  14   9     8022.65     8221.74    194.87 o
   3  14   9      245.08      244.95     25.77 o
   4  14   9      553.38      476.08     28.87 o
   5  14   9      340.04      294.28     30.12 o
   6  14   9      688.96      749.04     41.62 o
   7  14   9      615.91      639.16     62.95 o
   8  14   9     1033.80     1065.09     83.83 o
   9  14   9      161.04      104.25     56.34 o
  -6  15   9     2232.41     2390.74    140.07 o
  -5  15   9       29.68       87.30     38.81 o
  -4  15   9     1950.20     2194.27    295.81 o
  -3  15   9      465.51      404.22    101.01 o
  -2  15   9       98.48       61.98     26.89 o
  -1  15   9     3482.52     3357.90    117.96 o
   0  15   9     5129.47     5032.81     97.08 o
   1  15   9        1.63        6.64     21.10 o
   2  15   9     2630.11     2603.69     70.52 o
   3  15   9       13.85        2.89     11.78 o
   4  15   9        0.76        4.95      6.68 o
   5  15   9      224.52      207.62     32.42 o
   6  15   9      912.48      857.14     50.69 o
   7  15   9      425.15      395.85     45.43 o
   8  15   9      624.94      717.71     99.43 o
   9  15   9       83.75      180.30     61.72 o
  -6  16   9      125.62      155.93     56.95 o
  -5  16   9       87.00      132.73     59.07 o
  -4  16   9     4699.82     5072.03    207.34 o
  -3  16   9     2876.75     2757.04    109.51 o
  -2  16   9        4.79        5.59     35.01 o
  -1  16   9      992.81      997.43     66.82 o
   0  16   9     1435.41     1285.99     62.74 o
   1  16   9       29.87       88.16     20.36 o
   2  16   9     1914.55     1842.75     58.23 o
   3  16   9     1260.58     1216.77     50.81 o
   4  16   9        5.73       15.14      7.23 o
   5  16   9      317.36      325.43     45.90 o
   6  16   9      242.26      200.33     56.04 o
   7  16   9      186.39      133.30     50.32 o
   8  16   9      730.08      653.26     97.44 o
  -5  17   9      230.25      227.21    110.72 o
  -4  17   9     1879.14     1791.24    119.96 o
  -3  17   9     3053.53     3089.78    136.69 o
  -2  17   9      176.90      183.61     39.09 o
  -1  17   9      881.91      947.19     86.09 o
   0  17   9      260.83      309.79     50.87 o
   1  17   9       29.54       35.36     24.07 o
   2  17   9      744.73      711.84     44.59 o
   3  17   9     1926.84     1916.19     84.21 o
   4  17   9      115.20       94.86     20.35 o
   5  17   9     1558.09     1664.44     95.91 o
   6  17   9      128.19      163.57     60.68 o
   7  17   9      236.55      251.74     80.89 o
   8  17   9      432.77      346.01     86.44 o
  -4  18   9      672.03      674.01     65.74 o
  -3  18   9     1288.17     1356.00    190.92 o
  -2  18   9      464.21      396.71     56.58 o
  -1  18   9      718.05      582.43     87.69 o
   0  18   9      396.39      430.60     60.41 o
   1  18   9       42.72       72.60     20.52 o
   2  18   9       67.06       19.40     21.56 o
   3  18   9     1183.32     1139.95     66.65 o
   4  18   9      100.45       67.54     34.36 o
   5  18   9     2122.78     2033.17    100.53 o
   6  18   9      351.42      415.70    100.51 o
   7  18   9      919.03      831.18     93.28 o
  -3  19   9      853.67      748.90     68.95 o
  -2  19   9      890.09      899.70     69.64 o
  -1  19   9      284.49      149.47     48.29 o
   0  19   9      558.37      540.26     66.95 o
   1  19   9       89.36       91.60     35.62 o
   2  19   9      176.80      327.85    133.00 o
   3  19   9     1463.01     1655.67    150.93 o
   4  19   9      128.34       90.87     22.85 o
   5  19   9     1318.68     1397.46    141.01 o
   6  19   9      579.44      656.69     77.21 o
  -1  20   9      123.23      121.68     60.36 o
   0  20   9      786.02      785.04     72.97 o
   1  20   9       12.59       43.79     39.33 o
   2  20   9      138.03      127.68     40.40 o
   3  20   9      431.21      372.53     61.13 o
   4  20   9       21.61        0.25     24.17 o
  -2 -16  10       23.88       44.96     46.34 o
  -1 -16  10      150.62       94.61     26.84 o
   0 -16  10      205.93      164.29     44.18 o
   1 -16  10        0.34       29.17     19.50 o
  -4 -15  10      345.88      278.83     54.38 o
  -3 -15  10     1738.10     1769.62    119.38 o
  -2 -15  10       39.35       71.67     23.29 o
  -1 -15  10      885.71      882.76     74.06 o
   0 -15  10      199.24      225.83     37.54 o
   1 -15  10        8.45       42.42     28.15 o
   2 -15  10      328.07      305.80     58.66 o
   3 -15  10     1437.80     1481.62    114.00 o
  -6 -14  10      562.48      646.81     87.79 o
  -5 -14  10       15.23        0.72     75.76 o
  -4 -14  10       24.21       47.98     27.29 o
  -3 -14  10     1000.83      944.82     75.20 o
  -2 -14  10      147.31      157.98     51.06 o
  -1 -14  10     1316.84     1305.17    130.31 o
   0 -14  10       34.32       15.69     34.27 o
   1 -14  10       13.25       36.95     16.34 o
   2 -14  10      470.75      529.25     71.13 o
   3 -14  10     2173.99     2273.50    135.98 o
   4 -14  10       27.76        2.33     35.23 o
  -6 -13  10      517.10      458.24     67.70 o
  -5 -13  10       20.84        0.70     16.76 o
  -4 -13  10      255.17      263.35     36.52 o
  -3 -13  10     2147.10     2343.40    121.90 o
  -2 -13  10      463.62      535.59     62.84 o
  -1 -13  10     2697.22     2670.42    101.07 o
   0 -13  10      244.16      160.59     46.71 o
   1 -13  10        6.64        0.89     29.12 o
   2 -13  10      199.73      236.71     52.65 o
   3 -13  10     1938.11     2060.48    123.68 o
   4 -13  10        0.95       51.36     30.18 o
   5 -13  10     1163.23     1256.21     96.58 o
  -7 -12  10      114.23       65.25     31.20 o
  -6 -12  10      535.07      493.81     98.69 o
  -5 -12  10        5.81       19.38     27.76 o
  -4 -12  10      444.72      410.35     56.39 o
  -3 -12  10     1098.45     1145.60     67.67 o
  -2 -12  10      647.12      653.84    106.79 o
  -1 -12  10     3008.90     2926.87    291.04 o
   0 -12  10     1367.52     1174.24     76.30 o
   1 -12  10       61.28       49.31     27.18 o
   2 -12  10      494.73      603.27     64.84 o
   3 -12  10     1312.39     1231.07    130.72 o
   4 -12  10       46.73       64.41     27.56 o
   5 -12  10      887.06      977.47     66.50 o
   6 -12  10      579.34      556.35    113.45 o
  -8 -11  10     1010.34     1038.94    166.95 o
  -7 -11  10       47.00       35.70     28.71 o
  -6 -11  10      491.53      606.21     54.35 o
  -5 -11  10       43.11       33.52     17.21 o
  -4 -11  10     1279.91     1216.86     69.71 o
  -3 -11  10     1658.91     1782.39     63.32 o
  -2 -11  10      273.95      327.18     48.64 o
  -1 -11  10      832.31     1052.70     70.97 o
   0 -11  10     3022.95     3105.40    105.30 o
   1 -11  10      484.75      381.97     66.11 o
   2 -11  10     1269.29     1404.20    166.95 o
   3 -11  10      748.56      741.25     61.72 o
   4 -11  10        4.13       41.86     33.23 o
   5 -11  10      727.73      625.77     90.32 o
   6 -11  10      835.24      817.19     80.05 o
   7 -11  10       14.90       33.32     21.00 o
  -8 -10  10      951.06     1088.86    127.97 o
  -7 -10  10      310.03      283.07     66.05 o
  -6 -10  10      858.00      967.82     64.71 o
  -5 -10  10      289.98      282.39     36.67 o
  -4 -10  10      447.47      408.80     50.49 o
  -3 -10  10     3252.46     3177.48    123.96 o
  -2 -10  10       93.68       72.93     18.74 o
  -1 -10  10      519.13      466.55     28.07 o
   0 -10  10     6030.05     6141.75    131.04 o
   1 -10  10     1368.51     1279.65     62.10 o
   2 -10  10     1147.98     1029.45     67.04 o
   3 -10  10      662.40      591.70     47.13 o
   4 -10  10      123.15      205.88     31.62 o
   5 -10  10      260.77      320.96     54.91 o
   6 -10  10     1013.31      996.33     83.32 o
   7 -10  10        4.55       72.46     51.58 o
  -9  -9  10      253.67      261.21     47.46 o
  -8  -9  10      669.63      762.74    165.43 o
  -7  -9  10      247.85      230.43     37.75 o
  -6  -9  10     1607.35     1546.66     79.17 o
  -5  -9  10      296.67      318.18     59.35 o
  -4  -9  10      349.46      434.87     47.30 o
  -3  -9  10     3313.40     3515.16     98.72 o
  -2  -9  10      353.67      318.64     46.47 o
  -1  -9  10      272.97      266.90     42.50 o
   0  -9  10     4765.33     4476.27    104.73 o
   1  -9  10      832.16      796.84     51.95 o
   2  -9  10     3417.26     3303.42    106.90 o
   3  -9  10     1224.88     1228.21     57.80 o
   4  -9  10      322.36      311.45     46.96 o
   5  -9  10      286.23      262.92     34.02 o
   6  -9  10      603.14      555.67     67.40 o
   7  -9  10      257.35      166.84    109.10 o
   8  -9  10     1907.07     1772.64     99.28 o
  -9  -8  10     1285.38     1168.20     92.61 o
  -8  -8  10      423.82      470.52     71.69 o
  -7  -8  10        1.13        0.74     20.23 o
  -6  -8  10      816.69      749.35     50.49 o
  -5  -8  10     1170.92     1180.76     72.23 o
  -4  -8  10      230.37      175.99     32.72 o
  -3  -8  10     5987.21     6214.35    126.92 o
  -2  -8  10      435.31      413.68     59.44 o
  -1  -8  10       56.20       59.24     16.49 o
   0  -8  10     2312.39     2304.94     67.53 o
   1  -8  10     2387.13     2400.07     55.74 o
   2  -8  10     1843.38     1727.20     86.01 o
   3  -8  10     1941.51     1686.74     81.97 o
   4  -8  10      334.09      324.63     29.92 o
   5  -8  10     1607.34     1630.91     61.19 o
   6  -8  10      548.08      584.01     47.87 o
   7  -8  10      226.09      236.03     55.66 o
   8  -8  10     1609.56     1880.27    131.31 o
  -9  -7  10     2071.45     2289.30    240.44 o
  -8  -7  10      456.29      472.65     47.82 o
  -7  -7  10      197.89      143.86     22.71 o
  -6  -7  10      452.53      530.17     59.33 o
  -5  -7  10     2226.39     2217.88    108.16 o
  -4  -7  10       42.00       50.52     12.95 o
  -3  -7  10    10748.62    11121.95    234.68 o
  -2  -7  10      366.82      444.34     29.11 o
  -1  -7  10      786.45      798.20     43.55 o
   0  -7  10      937.73      914.50     46.76 o
   1  -7  10     1769.65     1587.95     63.37 o
   2  -7  10      359.81      356.08     36.30 o
   3  -7  10     1826.55     1969.24     79.95 o
   4  -7  10      106.38       21.32     50.11 o
   5  -7  10     2489.88     2414.26     92.26 o
   6  -7  10     1769.07     1733.76     77.78 o
   7  -7  10       13.31       33.19     16.85 o
   8  -7  10     1154.05     1178.13    124.37 o
   9  -7  10     1266.44     1216.30     94.56 o
  -9  -6  10     2005.59     1857.10    117.50 o
  -8  -6  10      718.67      736.49     70.98 o
  -7  -6  10      341.03      394.58     52.72 o
  -6  -6  10      697.15      795.17     74.74 o
  -5  -6  10     1970.53     2018.32     71.75 o
  -4  -6  10       32.14       38.83     14.72 o
  -3  -6  10     8194.67     8200.97    132.02 o
  -2  -6  10      572.47      473.51     47.13 o
  -1  -6  10     2670.18     2639.10     75.08 o
   0  -6  10     1368.47     1376.84     41.36 o
   1  -6  10     1656.16     1657.98     74.35 o
   2  -6  10      472.58      397.31     38.98 o
   3  -6  10     2480.79     2491.61     53.61 o
   4  -6  10       62.47       33.80     21.81 o
   5  -6  10     3547.64     3541.01    103.93 o
   6  -6  10     3965.85     4002.42     96.81 o
   7  -6  10       11.15       26.23     16.73 o
   8  -6  10      598.13      601.79     58.83 o
   9  -6  10     1109.76     1127.53     91.28 o
 -10  -5  10       23.33       39.13     40.15 o
  -9  -5  10     2707.91     2748.50     97.60 o
  -8  -5  10     1930.57     1918.95     64.43 o
  -7  -5  10      314.72      251.85     38.72 o
  -6  -5  10     1786.34     1724.13     75.82 o
  -5  -5  10     2887.67     2827.85     69.69 o
  -4  -5  10        4.70        7.07     19.50 o
  -3  -5  10     2761.47     2769.56     72.24 o
  -2  -5  10     1237.74     1336.30     66.44 o
  -1  -5  10     1577.56     1538.95     50.64 o
   0  -5  10     1035.52      918.42     43.70 o
   1  -5  10      867.58      915.88     34.18 o
   2  -5  10       10.34       10.61     21.18 o
   3  -5  10     1879.58     1851.49     61.78 o
   4  -5  10      153.55      131.98     18.62 o
   5  -5  10     3684.89     3578.31    112.63 o
   6  -5  10     6938.04     7305.34    132.20 o
   7  -5  10       27.78       18.15     14.86 o
   8  -5  10      211.33      226.91     55.03 o
   9  -5  10      783.40      793.34     74.65 o
 -10  -4  10      109.68       95.56     25.15 o
  -9  -4  10     1925.27     1839.49    112.38 o
  -8  -4  10     3402.22     3708.65    115.24 o
  -7  -4  10        7.00       15.29     16.53 o
  -6  -4  10     1735.14     1739.55     65.29 o
  -5  -4  10     4584.05     4530.97     91.96 o
  -4  -4  10      378.94      337.95     44.44 o
  -3  -4  10      486.05      509.61     50.88 o
  -2  -4  10      416.74      448.50     33.25 o
  -1  -4  10     3637.89     3688.63     74.56 o
   0  -4  10     7242.23     7186.57    125.07 o
   1  -4  10      479.52      457.88     35.30 o
   2  -4  10     1550.74     1567.49     58.95 o
   3  -4  10     1640.50     1657.95     58.08 o
   4  -4  10      926.86      844.09     47.11 o
   5  -4  10     1113.84     1118.68     40.56 o
   6  -4  10     8467.39     8990.32    208.68 o
   7  -4  10      186.46      162.55     30.94 o
   8  -4  10      288.65      247.03     32.35 o
   9  -4  10      652.14      634.01     71.33 o
  10  -4  10      270.25      182.14     41.55 o
 -10  -3  10       27.21       59.14     22.61 o
  -9  -3  10     1361.89     1396.03    174.81 o
  -8  -3  10     1274.55     1372.39     80.97 o
  -7  -3  10       25.27       31.55     17.80 o
  -6  -3  10     2557.67     2571.46    114.11 o
  -5  -3  10     3239.72     3108.52     81.74 o
  -4  -3  10      664.54      696.86     55.40 o
  -3  -3  10      459.75      484.94     30.86 o
  -2  -3  10       18.11       30.04     14.22 o
  -1  -3  10      493.77      465.24     37.02 o
   0  -3  10     9177.81     9149.33    147.26 o
   1  -3  10     2534.16     2339.92     66.40 o
   2  -3  10     4668.24     4482.39     99.15 o
   3  -3  10     4085.96     4116.82     88.09 o
   4  -3  10     1483.83     1471.95     56.85 o
   5  -3  10      159.40      185.25     31.89 o
   6  -3  10     5997.78     5982.53    117.78 o
   7  -3  10      676.33      738.40    102.28 o
   8  -3  10      792.87      831.85     57.64 o
   9  -3  10      669.85      672.82     88.09 o
  10  -3  10       50.71       36.64     21.43 o
 -10  -2  10       10.46       23.62     21.44 o
  -9  -2  10     1494.08     1622.50    104.47 o
  -8  -2  10      759.21      656.99     62.18 o
  -7  -2  10      547.70      480.92     59.11 o
  -6  -2  10     3238.18     3261.71    132.82 o
  -5  -2  10     4931.94     5212.76     91.44 o
  -4  -2  10     1063.59     1078.06     51.39 o
  -3  -2  10     1071.64      991.67     36.89 o
  -2  -2  10       28.99       66.99     10.55 o
  -1  -2  10       44.04       36.84     20.95 o
   0  -2  10    10148.14    10369.11    171.60 o
   1  -2  10     3945.78     4054.78     71.09 o
   2  -2  10     1632.61     1596.60     67.89 o
   3  -2  10     1735.12     1556.60     53.91 o
   4  -2  10      591.22      521.48     32.81 o
   5  -2  10       56.61       57.12      9.31 o
   6  -2  10     4859.06     4880.29    136.68 o
   7  -2  10      959.27      949.78     57.44 o
   8  -2  10     1503.63     1555.04     84.27 o
   9  -2  10      849.43      765.42     64.59 o
  10  -2  10        0.45       37.78     21.04 o
 -10  -1  10       18.48       32.89     33.32 o
  -9  -1  10      845.68      695.38     64.68 o
  -8  -1  10      412.11      435.18     47.11 o
  -7  -1  10      258.15      226.14     33.82 o
  -6  -1  10     1382.32     1472.51     39.59 o
  -5  -1  10     7927.03     8227.56    151.24 o
  -4  -1  10      285.95      251.87     28.44 o
  -3  -1  10      473.71      619.38     42.26 o
  -2  -1  10      376.04      442.75     35.81 o
  -1  -1  10      302.16      335.45     19.32 o
   0  -1  10    23355.99    23563.24    339.87 o
   1  -1  10     9857.19    10203.96    141.42 o
   2  -1  10     4346.44     4524.06     78.19 o
   3  -1  10     5563.22     5597.01     97.74 o
   4  -1  10     2005.36     1732.50     58.04 o
   5  -1  10       11.19        6.56     14.48 o
   6  -1  10     2268.74     2405.79     58.24 o
   7  -1  10      618.16      527.94     34.12 o
   8  -1  10     1777.33     1771.46     56.18 o
   9  -1  10     1021.96     1025.98     62.09 o
  10  -1  10        7.94       16.60     13.99 o
 -10   0  10       19.00       62.80     30.27 o
  -9   0  10      265.75      358.16    128.73 o
  -8   0  10      514.11      620.97     83.69 o
  -7   0  10       20.22       25.75     17.50 o
  -6   0  10     1746.71     1641.30     67.18 o
  -5   0  10     2035.49     2069.47     58.71 o
  -4   0  10       29.64       24.02     19.76 o
  -3   0  10     3442.76     3645.15     71.31 o
  -2   0  10       96.09      113.46     23.01 o
  -1   0  10       20.57       13.12     37.79 o
   0   0  10    19559.85    20361.45    173.35 o
   1   0  10    13001.23    13324.74    201.71 o
   2   0  10     1181.57     1146.64     45.75 o
   3   0  10     5624.30     5451.41     77.70 o
   4   0  10     4718.77     4653.07     98.00 o
   5   0  10      369.39      345.04     36.60 o
   6   0  10      360.78      370.36     33.11 o
   7   0  10        9.17        3.50     14.01 o
   8   0  10     2002.68     1976.66     61.71 o
   9   0  10     1698.52     1721.55     72.67 o
  10   0  10        6.78       19.67     13.86 o
  11   0  10      459.40      410.01     59.16 o
 -10   1  10       18.83       69.30     30.12 o
  -9   1  10       87.92       87.98     30.03 o
  -8   1  10      181.93      144.04     30.93 o
  -7   1  10       76.48       75.43     23.56 o
  -6   1  10     3467.88     3343.10    121.80 o
  -5   1  10     1932.96     1926.47     56.15 o
  -4   1  10      457.43      479.75     36.80 o
  -3   1  10     3586.87     3539.01     81.31 o
  -2   1  10     2803.01     2712.13     59.39 o
  -1   1  10      119.16      131.05     32.83 o
   0   1  10    14449.09    14428.90    179.96 o
   1   1  10    10899.61    10489.78    108.42 o
   2   1  10      268.14      290.43     43.65 o
   3   1  10     1787.04     1517.25     68.38 o
   4   1  10     3575.93     3763.97    118.86 o
   5   1  10     1873.17     1924.70     60.38 o
   6   1  10      335.22      339.24     27.87 o
   7   1  10      519.21      466.68     35.62 o
   8   1  10     1877.12     1886.97     62.98 o
   9   1  10     3139.40     3194.92    101.40 o
  10   1  10      521.16      433.22     50.22 o
  11   1  10      511.36      498.64     57.12 o
 -10   2  10      271.23      363.83     87.98 o
  -9   2  10      770.47      677.68     70.49 o
  -8   2  10       15.28       14.32     35.31 o
  -7   2  10        8.75       12.22     14.04 o
  -6   2  10     2322.82     2339.38     68.20 o
  -5   2  10     4421.81     4227.79    108.32 o
  -4   2  10      693.49      699.05     28.47 o
  -3   2  10     2670.77     2652.39     68.90 o
  -2   2  10     9529.65     9983.33    105.89 o
  -1   2  10      438.38      499.78     22.85 o
   0   2  10     7897.69     7183.07    148.49 o
   1   2  10     6241.69     6391.41     92.28 o
   2   2  10      247.40      189.77     42.98 o
   3   2  10     6652.17     6573.49    137.76 o
   4   2  10     4531.82     4776.04    173.33 o
   5   2  10     2301.37     2207.66     63.81 o
   6   2  10     1848.04     1988.55     53.51 o
   7   2  10       52.93       61.05     17.20 o
   8   2  10      224.91      203.92     22.98 o
   9   2  10     1716.04     1661.62     66.28 o
  10   2  10      679.78      570.08     69.69 o
  11   2  10      553.57      490.73     71.61 o
 -10   3  10      739.33      729.85     62.95 o
  -9   3  10      392.07      378.92     94.11 o
  -8   3  10      485.32      591.36     58.53 o
  -7   3  10      177.48       18.72     27.97 o
  -6   3  10     1564.45     1521.87     74.29 o
  -5   3  10     3924.41     4168.12     89.03 o
  -4   3  10      161.03      157.95     83.77 o
  -3   3  10     2240.56     2182.47     74.18 o
  -2   3  10    19870.41    21447.69    214.66 o
  -1   3  10      250.86      179.98     36.50 o
   0   3  10     8643.29     7862.60    155.61 o
   1   3  10      145.29      194.35     15.32 o
   2   3  10     1057.53     1181.74     59.21 o
   3   3  10     4589.11     4692.50    125.65 o
   4   3  10     3445.63     3716.30    115.99 o
   5   3  10     2325.38     2524.02     94.69 o
   6   3  10     4245.71     4414.58     81.97 o
   7   3  10      177.68      177.80     24.01 o
   8   3  10      381.03      366.04     34.45 o
   9   3  10     1454.16     1461.94     61.04 o
  10   3  10      535.69      469.84     47.86 o
  11   3  10      493.70      510.24     77.41 o
 -10   4  10      140.70      109.71     66.89 o
  -9   4  10       41.13        0.82     27.91 o
  -8   4  10     1340.28     1338.66     93.81 o
  -7   4  10        5.20        1.23     42.92 o
  -6   4  10     4250.85     4348.00    125.03 o
  -5   4  10     5869.46     5866.91    131.94 o
  -4   4  10        1.50       12.68     14.88 o
  -3   4  10      443.74      484.94     35.38 o
  -2   4  10    21606.78    22163.17    257.45 o
  -1   4  10      227.95      345.49     34.16 o
   0   4  10     8453.21     8752.09    123.06 o
   1   4  10     2168.03     2370.73    111.15 o
   2   4  10       77.83       16.43     56.88 o
   3   4  10     2166.73     2438.82     81.89 o
   4   4  10     6432.90     7030.56    167.60 o
   5   4  10      147.96      150.09     21.99 o
   6   4  10     3655.84     3651.44     76.10 o
   7   4  10      164.56      188.44     28.03 o
   8   4  10      998.18     1010.68     48.36 o
   9   4  10     3462.11     3384.94    103.15 o
  10   4  10     1753.16     1708.55     86.53 o
  11   4  10      136.58       73.86     23.83 o
 -10   5  10       15.88       41.89     21.36 o
  -9   5  10        6.85        1.04     50.13 o
  -8   5  10     1616.13     1679.72     84.36 o
  -7   5  10     1198.72     1303.94     94.50 o
  -6   5  10     6206.71     6607.75    187.65 o
  -5   5  10     7587.26     7491.27    143.42 o
  -4   5  10       83.65       95.34     20.89 o
  -3   5  10      373.37      340.71     30.41 o
  -2   5  10     8760.68     8897.75    154.32 o
  -1   5  10       57.14       61.14     31.82 o
   0   5  10     7192.91     7175.46     84.29 o
   1   5  10      314.50      318.35     36.50 o
   2   5  10      253.99      204.13     25.27 o
   3   5  10     1759.32     1813.78     58.53 o
   4   5  10     4722.56     4970.28    190.08 o
   5   5  10       46.08       43.26     17.83 o
   6   5  10     3966.97     4134.10     85.66 o
   7   5  10      317.41      340.18     28.17 o
   8   5  10      299.16      388.39     35.48 o
   9   5  10     3117.92     3074.38     88.50 o
  10   5  10     2211.51     2044.22     99.77 o
  11   5  10       92.06       43.51     34.04 o
 -10   6  10      135.85       84.91     37.34 o
  -9   6  10        4.28       45.85     29.90 o
  -8   6  10     1291.36     1382.39    147.59 o
  -7   6  10     1343.85     1116.07     73.24 o
  -6   6  10     4617.57     4929.77    164.63 o
  -5   6  10     5307.76     5356.84     86.30 o
  -4   6  10       63.10       75.59     24.64 o
  -3   6  10     1366.33     1431.70     53.93 o
  -2   6  10     1803.95     1846.79     51.28 o
  -1   6  10        2.66        1.51      9.33 o
   0   6  10     2878.46     2680.22     69.95 o
   1   6  10     1989.38     1989.30     78.40 o
   2   6  10      144.51      113.03     25.46 o
   3   6  10     3214.15     3153.15     68.81 o
   4   6  10      820.12      790.59     38.98 o
   5   6  10       95.77       78.40     14.38 o
   6   6  10     4148.14     4112.68    104.99 o
   7   6  10     2842.73     2936.97     86.71 o
   8   6  10      330.49      393.40     30.18 o
   9   6  10     3695.32     3821.88    106.09 o
  10   6  10      829.96      830.19     72.14 o
  11   6  10      190.56      150.23     23.39 o
  -9   7  10       15.56        6.52     75.87 o
  -8   7  10     1593.25     1572.94    111.82 o
  -7   7  10     1087.73     1011.61     70.54 o
  -6   7  10     3021.01     2990.73    119.75 o
  -5   7  10     4545.15     4480.91    152.96 o
  -4   7  10      131.90       81.33     25.98 o
  -3   7  10     3534.21     3634.12     80.12 o
  -2   7  10     1342.82     1340.62     53.90 o
  -1   7  10       93.49      107.97     16.73 o
   0   7  10      638.44      577.56     41.78 o
   1   7  10     3383.38     3701.48     56.17 o
   2   7  10      262.71      338.01     18.74 o
   3   7  10     6767.03     6740.55    168.48 o
   4   7  10     1421.86     1299.67     39.97 o
   5   7  10       30.75       32.48     12.38 o
   6   7  10      499.63      526.77     40.31 o
   7   7  10     5603.03     5794.57    110.91 o
   8   7  10       43.95       25.47     10.87 o
   9   7  10     5018.67     5141.68    128.21 o
  10   7  10      303.30      317.34     67.34 o
  11   7  10       99.10       62.62     24.55 o
  -9   8  10      177.03      185.93     30.63 o
  -8   8  10     2078.58     2268.48    123.36 o
  -7   8  10      906.44     1105.56    161.08 o
  -6   8  10     1625.83     1535.12    147.63 o
  -5   8  10     2090.14     2104.87     79.16 o
  -4   8  10     2042.41     1979.52     57.95 o
  -3   8  10     1801.54     1798.81     64.12 o
  -2   8  10     2047.45     2149.65     59.98 o
  -1   8  10       53.12       31.81     14.32 o
   0   8  10      134.52      200.51     27.51 o
   1   8  10     2874.45     3015.85     82.12 o
   2   8  10      395.75      382.74     33.96 o
   3   8  10    10496.08    10664.44    146.46 o
   4   8  10     5610.40     5565.69     96.77 o
   5   8  10      253.31      263.01     28.62 o
   6   8  10      801.64      886.28     43.74 o
   7   8  10     5140.25     5318.11     89.35 o
   8   8  10        7.92       20.66     11.82 o
   9   8  10     3075.63     2976.62     80.01 o
  10   8  10       34.92       29.97     13.28 o
  11   8  10      258.69      166.27     54.95 o
  -9   9  10       52.01       38.47     28.17 o
  -8   9  10     1955.42     1884.23    121.67 o
  -7   9  10       24.47        0.11     22.01 o
  -6   9  10      880.27      891.67     64.61 o
  -5   9  10      580.24      523.05     49.74 o
  -4   9  10      596.40      642.47     42.51 o
  -3   9  10      961.80      998.76     53.45 o
  -2   9  10     5292.56     4993.86     98.57 o
  -1   9  10        3.81       15.15     13.64 o
   0   9  10      149.96      138.76     19.95 o
   1   9  10      892.48      915.53     30.47 o
   2   9  10       25.08       36.06     14.60 o
   3   9  10     9545.78     9767.48    152.80 o
   4   9  10     8809.15     8772.66    117.83 o
   5   9  10       69.50       91.38      8.20 o
   6   9  10     1565.65     1606.97     64.75 o
   7   9  10     3197.40     3173.43     79.89 o
   8   9  10       36.69       34.17      9.81 o
   9   9  10     1357.79     1268.90     97.48 o
  10   9  10        4.58       34.57     27.84 o
  -8  10  10     2050.67     1897.62    182.87 o
  -7  10  10        6.27        2.56     72.95 o
  -6  10  10      192.10      145.22     46.14 o
  -5  10  10      822.24      879.76     78.87 o
  -4  10  10     1625.31     1681.69    170.96 o
  -3  10  10      279.51      241.90     31.03 o
  -2  10  10     5421.96     5459.41    126.59 o
  -1  10  10       66.25       40.69     22.77 o
   0  10  10     2026.78     1980.57     65.46 o
   1  10  10     1490.69     1458.01     48.89 o
   2  10  10      590.33      575.32     35.47 o
   3  10  10    10933.55    11536.65    148.42 o
   4  10  10    12616.03    12762.60    206.14 o
   5  10  10      241.63      211.17     24.02 o
   6  10  10       29.35       29.75      8.59 o
   7  10  10      147.06      145.82     20.78 o
   8  10  10      849.82      954.49     55.19 o
   9  10  10     1036.24      929.79     83.75 o
  10  10  10      244.40      214.66     72.50 o
  -8  11  10     1622.53     1620.80    124.37 o
  -7  11  10       64.95       88.00     41.21 o
  -6  11  10        2.61        5.11     64.34 o
  -5  11  10       69.97       68.33     43.79 o
  -4  11  10     1623.27     1431.20    110.29 o
  -3  11  10      942.15      845.40     65.54 o
  -2  11  10     2837.36     2909.23    118.41 o
  -1  11  10      408.39      425.76     37.07 o
   0  11  10     2504.45     2579.62     82.13 o
   1  11  10     4681.01     4671.10     92.42 o
   2  11  10     1913.48     1838.29     55.01 o
   3  11  10     5755.58     5785.55    104.06 o
   4  11  10     5992.71     6108.70    104.54 o
   5  11  10      232.34      245.46     31.67 o
   6  11  10     2177.91     2187.52     71.08 o
   7  11  10      498.84      568.35     48.75 o
   8  11  10      397.14      349.03     33.19 o
   9  11  10      445.69      473.39     88.57 o
  10  11  10      280.91      329.97     75.22 o
  -8  12  10      981.63      992.24     95.58 o
  -7  12  10      109.69      129.95     35.29 o
  -6  12  10       16.57       30.56     25.02 o
  -5  12  10       75.01      119.73     23.83 o
  -4  12  10      359.09      321.36     46.21 o
  -3  12  10     2126.69     1983.63     79.96 o
  -2  12  10     8602.94     8903.65    168.51 o
  -1  12  10      124.56      114.03     28.76 o
   0  12  10      734.33      724.62     43.69 o
   1  12  10     5995.49     6048.58     99.60 o
   2  12  10     1354.40     1291.03     53.25 o
   3  12  10     2334.29     2239.97     71.15 o
   4  12  10     1432.10     1403.65     38.43 o
   5  12  10       50.85       37.95      8.97 o
   6  12  10     4106.42     4298.64     96.33 o
   7  12  10      831.15      819.31     38.32 o
   8  12  10       29.34       49.46     28.93 o
   9  12  10       13.37       24.00     27.20 o
  10  12  10       12.39       14.02     21.05 o
  -7  13  10      567.46      625.87     71.18 o
  -6  13  10       43.20       63.77     86.53 o
  -5  13  10      337.90      374.02     62.47 o
  -4  13  10      228.46      166.32     31.27 o
  -3  13  10      390.14      275.30     96.42 o
  -2  13  10    11292.42    11323.01    409.10 o
  -1  13  10     1847.35     1890.52     56.86 o
   0  13  10       95.80       85.04     18.49 o
   1  13  10     1334.28     1314.97     46.87 o
   2  13  10      209.91      181.01     29.51 o
   3  13  10     4428.79     4382.21    123.22 o
   4  13  10     2888.66     2907.07     91.40 o
   5  13  10     1596.88     1656.62     57.85 o
   6  13  10     1237.34     1286.06     54.10 o
   7  13  10       94.99      101.31     22.14 o
   8  13  10       72.58       47.98     25.43 o
   9  13  10       68.29       54.22     27.20 o
  -7  14  10      739.35      821.35     64.75 o
  -6  14  10       40.64        1.07     23.55 o
  -5  14  10     1900.63     1936.98    120.50 o
  -4  14  10      106.79      105.28     27.75 o
  -3  14  10     1146.00     1189.55    147.44 o
  -2  14  10     2663.01     2622.29     94.35 o
  -1  14  10     2512.12     2385.62     85.23 o
   0  14  10     1194.78     1091.19     47.09 o
   1  14  10     3089.55     3257.09     92.39 o
   2  14  10      102.57       76.05     16.28 o
   3  14  10     1544.66     1603.91     60.76 o
   4  14  10      601.34      576.91     42.42 o
   5  14  10      972.83      898.82     46.97 o
   6  14  10      649.86      589.28     38.71 o
   7  14  10     1155.30     1221.60     89.36 o
   8  14  10      179.43       57.91     20.88 o
   9  14  10      678.45      607.32     83.62 o
  -6  15  10       41.39       69.55     25.66 o
  -5  15  10     3037.23     3120.84    122.89 o
  -4  15  10      948.79     1007.72    184.17 o
  -3  15  10     3344.16     3268.89    218.22 o
  -2  15  10      900.31      899.30     68.66 o
  -1  15  10      701.73      793.99     81.08 o
   0  15  10      274.79      322.37     47.71 o
   1  15  10     6538.41     6396.87    132.13 o
   2  15  10      180.41      118.69     35.98 o
   3  15  10      154.25      158.07     35.75 o
   4  15  10       16.83       25.68     11.49 o
   5  15  10        1.31       19.10     13.51 o
   6  15  10      155.80      155.66     28.30 o
   7  15  10     2508.98     2411.76     96.24 o
   8  15  10       83.56       82.65     36.34 o
   9  15  10     1031.75      836.32     78.21 o
  -5  16  10     1032.59      993.50    117.64 o
  -4  16  10      877.25      812.03     73.39 o
  -3  16  10     2689.35     2594.95    169.05 o
  -2  16  10     1702.60     1847.12     90.43 o
  -1  16  10      305.96      268.91     58.48 o
   0  16  10       61.70       43.75     18.63 o
   1  16  10     2550.78     2423.71     85.66 o
   2  16  10       95.78       83.96     24.66 o
   3  16  10      417.49      354.21     34.01 o
   4  16  10      158.20      149.27     25.49 o
   5  16  10        2.10        5.07      7.83 o
   6  16  10      216.59      206.43     32.18 o
   7  16  10     2066.47     2297.38    177.12 o
   8  16  10      462.51      447.16     82.24 o
  -5  17  10     1288.89     1412.94    137.16 o
  -4  17  10      362.94      415.79     68.08 o
  -3  17  10      763.08      878.87     80.15 o
  -2  17  10     2042.52     2065.78    109.45 o
  -1  17  10      615.21      627.50     71.23 o
   0  17  10        8.05       23.30     17.80 o
   1  17  10     1254.59     1261.64     69.96 o
   2  17  10      263.58      214.79     39.43 o
   3  17  10      325.24      392.77     62.35 o
   4  17  10      393.95      329.02     42.23 o
   5  17  10       53.15       24.19     18.28 o
   6  17  10      760.35      865.60    108.84 o
   7  17  10     1963.10     2011.49    152.22 o
  -4  18  10      397.54      373.16     61.96 o
  -3  18  10       36.97       45.23     30.96 o
  -2  18  10     1027.67     1075.15     90.34 o
  -1  18  10      460.63      434.20     55.94 o
   0  18  10       93.30        1.38     51.90 o
   1  18  10      693.95      651.87     72.11 o
   2  18  10      318.68      301.41     63.57 o
   3  18  10       90.06       67.01     25.39 o
   4  18  10      887.02     1071.45     90.74 o
   5  18  10       86.05       84.75     20.96 o
   6  18  10      946.49      958.77     90.38 o
   7  18  10     1646.69     1561.88    168.72 o
  -3  19  10        2.85        1.50     30.40 o
  -2  19  10      813.03      773.76     77.38 o
  -1  19  10      718.64      659.62     73.25 o
   0  19  10      191.68      163.05     45.34 o
   1  19  10      255.00      192.36     36.57 o
   2  19  10      187.17      169.70     36.65 o
   3  19  10      298.25      273.47     53.79 o
   4  19  10     2291.12     2313.60    203.30 o
   5  19  10      375.42      537.58     83.88 o
  -1  20  10      944.18      880.77    108.70 o
   0  20  10      207.45      202.11     50.48 o
   1  20  10      574.77      572.58    139.47 o
   2  20  10      630.33      694.15     57.04 o
   3  20  10       21.35       47.68     21.60 o
   4  20  10     1373.06      997.88    158.81 o
  -3 -15  11      368.38      368.60     57.68 o
  -2 -15  11     1216.93     1431.51    191.01 o
  -1 -15  11      561.08      544.36     68.82 o
   0 -15  11       78.06       86.30     26.02 o
   1 -15  11     1058.48     1158.10     91.94 o
   2 -15  11      429.82      442.61     88.61 o
  -5 -14  11      502.56      580.76     78.56 o
  -4 -14  11      551.23      454.92     55.93 o
  -3 -14  11        0.58       48.03     27.19 o
  -2 -14  11      729.47      909.15     71.87 o
  -1 -14  11      317.89      276.01     90.12 o
   0 -14  11      132.27      144.61     49.39 o
   1 -14  11      607.82      622.50     71.62 o
   2 -14  11      480.05      483.28     81.69 o
   3 -14  11       49.02       60.85     26.99 o
  -6 -13  11      135.74      135.36     25.30 o
  -5 -13  11      306.45      245.60     40.29 o
  -4 -13  11      508.74      501.27     68.09 o
  -3 -13  11        5.25        3.21     77.63 o
  -2 -13  11     1441.37     1524.89    113.70 o
  -1 -13  11      673.22      608.35     77.86 o
   0 -13  11      495.99      453.28     54.09 o
   1 -13  11      891.87      920.93     77.98 o
   2 -13  11      839.20      968.12     81.55 o
   3 -13  11       21.17       42.30     27.39 o
   4 -13  11     2578.01     2502.32    138.06 o
  -6 -12  11       92.93       52.76     24.90 o
  -5 -12  11      280.94      324.10     50.86 o
  -4 -12  11      383.87      362.46     54.33 o
  -3 -12  11       58.51       58.94     27.50 o
  -2 -12  11     1105.07     1090.64    103.85 o
  -1 -12  11     1264.72     1247.15     87.57 o
   0 -12  11      727.77      790.39     72.43 o
   1 -12  11     1262.67     1181.66     96.46 o
   2 -12  11      809.86      775.65     95.04 o
   3 -12  11       74.48       77.50     24.07 o
   4 -12  11     1744.25     1719.01    121.63 o
   5 -12  11       69.63       94.41     34.84 o
  -7 -11  11     1438.96     1403.14    108.07 o
  -6 -11  11       24.73        7.87     21.53 o
  -5 -11  11      500.90      589.34     96.53 o
  -4 -11  11      299.93      303.99     68.35 o
  -3 -11  11      176.96      142.38     46.77 o
  -2 -11  11     2255.18     2141.42    129.82 o
  -1 -11  11     1690.28     1573.07     82.67 o
   0 -11  11      303.83      223.16     37.94 o
   1 -11  11      997.34      949.34     73.01 o
   2 -11  11      611.15      575.35     75.09 o
   3 -11  11        1.52       18.69     20.50 o
   4 -11  11     1111.29     1198.39    114.51 o
   5 -11  11      263.65      218.95     54.06 o
   6 -11  11      750.61      785.79     70.99 o
  -8 -10  11      230.30      233.16     63.17 o
  -7 -10  11     1615.37     1764.82    122.26 o
  -6 -10  11        1.48        0.01     32.54 o
  -5 -10  11     1146.42     1166.86    100.75 o
  -4 -10  11      251.29      274.31     53.60 o
  -3 -10  11      463.58      446.72     86.18 o
  -2 -10  11     3009.13     2897.86    108.43 o
  -1 -10  11     1985.61     2001.08     94.58 o
   0 -10  11     1289.06     1272.09     70.35 o
   1 -10  11     2310.84     2201.76     79.84 o
   2 -10  11     1763.57     1747.13     67.21 o
   3 -10  11       24.00       61.24     16.26 o
   4 -10  11      332.73      327.40     43.50 o
   5 -10  11      332.24      331.07     62.13 o
   6 -10  11      332.10      370.50     66.57 o
   7 -10  11     1786.96     1929.53    107.35 o
  -8  -9  11      222.68      172.93     46.44 o
  -7  -9  11     1161.71      996.08     67.01 o
  -6  -9  11       44.44       33.04     19.83 o
  -5  -9  11     3618.32     3677.67    133.51 o
  -4  -9  11     2129.41     2046.01     69.56 o
  -3  -9  11      483.87      448.64     52.64 o
  -2  -9  11      836.36      775.92     46.85 o
  -1  -9  11     1529.78     1491.93     47.08 o
   0  -9  11      604.43      598.51     37.66 o
   1  -9  11     2594.26     2514.71     98.98 o
   2  -9  11     2028.81     1899.42     89.96 o
   3  -9  11      604.28      596.36     62.31 o
   4  -9  11      192.06      146.90     28.81 o
   5  -9  11      100.58      106.67     43.17 o
   6  -9  11      331.75      353.94     51.19 o
   7  -9  11     1685.05     1921.25    125.03 o
  -8  -8  11      488.93      516.34     72.18 o
  -7  -8  11      914.12     1067.91    111.19 o
  -6  -8  11      372.24      375.82     55.76 o
  -5  -8  11     1452.07     1449.23     77.46 o
  -4  -8  11     4914.19     5145.86    170.73 o
  -3  -8  11       66.44       70.88     20.19 o
  -2  -8  11     1137.94     1176.41     70.61 o
  -1  -8  11       17.08        9.03     11.40 o
   0  -8  11        1.53        6.13     21.15 o
   1  -8  11     2667.81     2832.86     92.05 o
   2  -8  11     3763.78     3567.97    116.58 o
   3  -8  11     1369.76     1212.87     61.67 o
   4  -8  11     1010.98      946.41     52.23 o
   5  -8  11      158.86      151.50     20.07 o
   6  -8  11       33.85       24.11     39.42 o
   7  -8  11     1058.94      878.38     61.80 o
   8  -8  11      884.88     1110.08    108.26 o
  -9  -7  11      453.54      402.44     89.28 o
  -8  -7  11      596.48      504.40     53.47 o
  -7  -7  11     1456.24     1644.71     83.43 o
  -6  -7  11       12.37       29.93     25.35 o
  -5  -7  11      463.48      430.53     56.75 o
  -4  -7  11     6997.71     7138.59    132.48 o
  -3  -7  11      185.22      107.78     25.14 o
  -2  -7  11     3727.40     3921.62    109.29 o
  -1  -7  11       40.21       43.87     24.75 o
   0  -7  11        2.31        8.06     11.04 o
   1  -7  11     3331.67     3422.86     83.70 o
   2  -7  11     3550.77     3567.30    121.24 o
   3  -7  11     1056.68      986.69     64.08 o
   4  -7  11     1967.62     1987.06     74.35 o
   5  -7  11      188.63      158.87     58.70 o
   6  -7  11       58.14       45.25     23.51 o
   7  -7  11      723.60      606.80     89.00 o
   8  -7  11     1101.01     1314.89    104.92 o
  -9  -6  11      604.07      706.85     64.31 o
  -8  -6  11      696.77      697.61     61.49 o
  -7  -6  11     1143.44     1162.22     65.38 o
  -6  -6  11      219.02      166.13     35.51 o
  -5  -6  11      505.64      396.30     34.87 o
  -4  -6  11     6593.70     6557.31    136.03 o
  -3  -6  11      734.76      719.75     47.01 o
  -2  -6  11     2405.64     2309.51     73.09 o
  -1  -6  11      484.70      442.08     38.28 o
   0  -6  11      236.38      199.13     30.12 o
   1  -6  11     2106.29     2110.47     73.92 o
   2  -6  11     2182.37     2063.63     78.76 o
   3  -6  11      973.19      948.20     57.70 o
   4  -6  11     4227.96     4189.53    116.92 o
   5  -6  11      332.10      381.26     34.89 o
   6  -6  11        3.90        1.53     17.63 o
   7  -6  11      968.46     1055.71    129.27 o
   8  -6  11     1153.21     1154.95     90.01 o
   9  -6  11      401.91      315.86     73.75 o
  -9  -5  11      874.47      793.81     81.41 o
  -8  -5  11     1269.72     1180.58     76.07 o
  -7  -5  11     2044.79     2021.52     97.46 o
  -6  -5  11      109.98      113.05     25.41 o
  -5  -5  11      121.42       89.20     32.64 o
  -4  -5  11     5389.71     5178.63    197.04 o
  -3  -5  11      720.21      754.62     49.14 o
  -2  -5  11     2016.06     2020.49     56.91 o
  -1  -5  11      384.32      349.78     38.25 o
   0  -5  11       52.67       47.59     26.58 o
   1  -5  11     1757.14     1845.74     46.30 o
   2  -5  11     1829.58     1881.49     96.52 o
   3  -5  11       21.62       21.67     21.25 o
   4  -5  11     5498.49     5185.83    184.02 o
   5  -5  11     2597.17     2510.84     78.26 o
   6  -5  11        4.68        1.68     36.35 o
   7  -5  11     1049.53     1105.69    142.70 o
   8  -5  11      467.71      567.86     92.94 o
   9  -5  11      144.65      134.28     38.59 o
  -9  -4  11     1329.00     1282.36    119.55 o
  -8  -4  11      746.87      578.53    105.28 o
  -7  -4  11     1942.88     1892.77    108.82 o
  -6  -4  11       83.45       76.70     26.28 o
  -5  -4  11      105.77      101.27     18.13 o
  -4  -4  11     2465.42     2464.78     74.38 o
  -3  -4  11      744.55      704.07     37.90 o
  -2  -4  11     2063.05     2149.66     61.72 o
  -1  -4  11     2290.11     2401.24     66.01 o
   0  -4  11      468.68      464.98     31.64 o
   1  -4  11     4515.53     4200.38    112.90 o
   2  -4  11     4116.93     4045.57     72.41 o
   3  -4  11      450.75      478.68     40.01 o
   4  -4  11     3329.71     3440.25     80.79 o
   5  -4  11     4266.97     4074.79    150.40 o
   6  -4  11        9.45        4.38     27.69 o
   7  -4  11     2318.20     2224.32    108.60 o
   8  -4  11       50.68       41.11     20.07 o
   9  -4  11      138.07       71.95     35.04 o
 -10  -3  11     1601.75     1351.72     97.28 o
  -9  -3  11     1137.36     1255.52    109.69 o
  -8  -3  11      472.40      476.80     88.84 o
  -7  -3  11      162.46      176.96     21.50 o
  -6  -3  11      101.17       61.69     26.91 o
  -5  -3  11     3618.90     3494.03    149.07 o
  -4  -3  11     2236.23     2312.41     65.03 o
  -3  -3  11      471.99      473.52     42.09 o
  -2  -3  11      421.66      431.19     28.14 o
  -1  -3  11     2191.09     2131.61     67.25 o
   0  -3  11        9.72       14.12     10.35 o
   1  -3  11     2720.31     2478.28     68.42 o
   2  -3  11     5670.85     5671.79    103.13 o
   3  -3  11      163.60      178.90     30.79 o
   4  -3  11     3184.14     3108.56     88.38 o
   5  -3  11     6100.53     6280.51    117.34 o
   6  -3  11        5.03        2.06     10.39 o
   7  -3  11     3503.77     3687.59    144.94 o
   8  -3  11       15.07       14.17     15.25 o
   9  -3  11      318.62      219.82     39.94 o
  10  -3  11      588.83      661.13    119.85 o
 -10  -2  11     1421.61     1512.68    217.21 o
  -9  -2  11     1283.14     1194.25     89.91 o
  -8  -2  11      229.79      154.91     27.13 o
  -7  -2  11      285.71      351.46     68.89 o
  -6  -2  11     1217.29     1228.49     55.50 o
  -5  -2  11     1411.95     1420.55     44.10 o
  -4  -2  11     4328.90     4157.35    146.43 o
  -3  -2  11       78.45       52.10     20.02 o
  -2  -2  11      279.11      276.93     36.24 o
  -1  -2  11     5117.51     5206.78    135.77 o
   0  -2  11      591.06      550.81     34.78 o
   1  -2  11     3134.58     2632.32     71.80 o
   2  -2  11     4146.15     4233.82    104.95 o
   3  -2  11       37.04       35.87      8.70 o
   4  -2  11     1793.04     1811.73     60.37 o
   5  -2  11     6059.15     6146.98    103.35 o
   6  -2  11       86.24       38.70     18.72 o
   7  -2  11     3280.92     3447.49    111.95 o
   8  -2  11       17.04       28.88     35.44 o
   9  -2  11      222.26      189.28     66.87 o
  10  -2  11      445.52      378.28     56.87 o
 -10  -1  11     1137.85     1174.47    102.73 o
  -9  -1  11      628.80      626.79     74.37 o
  -8  -1  11       37.37        6.94     19.80 o
  -7  -1  11      617.56      632.00     52.75 o
  -6  -1  11      550.86      461.27     62.56 o
  -5  -1  11      244.32      250.32     40.94 o
  -4  -1  11     5373.29     5751.76    104.21 o
  -3  -1  11       65.20       22.78     14.05 o
  -2  -1  11      270.94      289.70     37.98 o
  -1  -1  11     6700.90     7119.79    122.64 o
   0  -1  11     1908.55     1624.45     56.32 o
   1  -1  11     7134.59     6874.38    138.78 o
   2  -1  11     6427.52     6438.10    112.72 o
   3  -1  11       40.66       64.86     12.68 o
   4  -1  11     1340.57     1335.90     56.35 o
   5  -1  11     4676.77     4715.57     79.60 o
   6  -1  11        0.91       12.68     10.55 o
   7  -1  11     2420.72     2468.65     70.02 o
   8  -1  11      229.25      215.47     31.64 o
   9  -1  11      151.99      164.62     46.23 o
  10  -1  11      769.28      654.09     70.45 o
 -10   0  11     1771.70     1705.87    112.96 o
  -9   0  11      260.05      194.31     48.30 o
  -8   0  11       94.18        1.68     52.16 o
  -7   0  11      328.37      311.89     70.18 o
  -6   0  11      232.23      173.08     43.40 o
  -5   0  11     3147.62     3209.22     73.53 o
  -4   0  11     5730.92     5872.20     89.85 o
  -3   0  11      231.75      176.73     39.33 o
  -2   0  11     2390.80     2456.08     83.12 o
  -1   0  11     7562.68     7355.39    121.36 o
   0   0  11     5887.21     5904.27     90.34 o
   1   0  11     4965.70     4855.03     90.14 o
   2   0  11     4091.17     3875.62     82.42 o
   3   0  11      403.39      342.31     21.57 o
   4   0  11     1213.68     1092.53     44.49 o
   5   0  11     4361.13     4563.55     90.79 o
   6   0  11        0.01        3.04      7.77 o
   7   0  11      529.77      471.53     33.18 o
   8   0  11      454.84      526.95     60.63 o
   9   0  11      297.27      284.76     58.29 o
  10   0  11     1689.71     1506.31    120.48 o
 -10   1  11     1993.00     2038.28    115.19 o
  -9   1  11      155.13       80.04     30.70 o
  -8   1  11       52.10        6.56     85.90 o
  -7   1  11       66.35       87.78     46.37 o
  -6   1  11     3155.13     3198.33     98.22 o
  -5   1  11     1336.79     1341.61     49.61 o
  -4   1  11     7684.85     7954.61    168.20 o
  -3   1  11      648.31      626.47     35.14 o
  -2   1  11     1404.09     1446.91     47.16 o
  -1   1  11     4966.14     4820.66    155.61 o
   0   1  11     4911.79     4741.42     92.42 o
   1   1  11     5370.35     5513.63    101.50 o
   2   1  11     6982.16     7219.22    116.93 o
   3   1  11      459.65      524.34     43.61 o
   4   1  11     1032.47      966.85    155.71 o
   5   1  11     1366.64     1456.99     72.05 o
   6   1  11       78.13       73.00     16.24 o
   7   1  11       54.32       67.00     12.05 o
   8   1  11      780.73      781.22     49.79 o
   9   1  11      450.15      311.34     63.29 o
  10   1  11     2841.18     2630.43    132.78 o
 -10   2  11     1571.33     1684.70    108.23 o
  -9   2  11      658.40      714.63     71.60 o
  -8   2  11       98.46      106.41     39.94 o
  -7   2  11       77.68      170.29     29.92 o
  -6   2  11     1180.89     1216.91     64.60 o
  -5   2  11      654.65      577.68     46.81 o
  -4   2  11    12358.01    12609.66    148.17 o
  -3   2  11     2347.18     2269.64     78.16 o
  -2   2  11     2241.52     2272.72     72.97 o
  -1   2  11     4535.21     4318.62     79.94 o
   0   2  11     1740.28     1703.05     65.93 o
   1   2  11     2319.83     2365.08     58.04 o
   2   2  11     5990.14     6409.23    321.83 o
   3   2  11        6.68       56.33     46.19 o
   4   2  11     5817.02     6022.92    250.81 o
   5   2  11      632.21      567.61     46.13 o
   6   2  11       10.44       23.74      6.23 o
   7   2  11       84.90       69.76     18.04 o
   8   2  11     2348.21     2328.30     75.21 o
   9   2  11        0.14        1.17     23.81 o
  10   2  11     2553.79     2379.58    127.37 o
 -10   3  11      780.93      802.85     72.29 o
  -9   3  11     1480.15     1303.96    106.99 o
  -8   3  11       11.34        8.63     36.09 o
  -7   3  11     2025.65     2031.98    102.46 o
  -6   3  11       98.64       80.73     19.76 o
  -5   3  11      921.95      926.93     52.01 o
  -4   3  11     5833.43     5841.79    135.70 o
  -3   3  11     5746.45     5781.89    103.94 o
  -2   3  11     2573.74     2680.22     73.80 o
  -1   3  11    11697.56    11265.43    111.40 o
   0   3  11     1244.67     1400.72     49.61 o
   1   3  11     1281.03     1352.61     45.32 o
   2   3  11       89.64      156.99     38.78 o
   3   3  11     1217.34     1087.95     98.72 o
   4   3  11     5927.35     5763.23    193.37 o
   5   3  11     2728.64     2671.79    100.11 o
   6   3  11      430.71      410.37     39.47 o
   7   3  11      407.73      512.50     35.03 o
   8   3  11     1669.82     1785.88     62.37 o
   9   3  11      249.30      220.23     30.02 o
  10   3  11     1780.52     1842.50    116.28 o
  11   3  11      865.06      802.26     76.87 o
 -10   4  11      241.50      246.42     28.68 o
  -9   4  11      883.20      905.02     78.15 o
  -8   4  11      103.62       44.85     41.64 o
  -7   4  11     4113.33     3926.20    141.73 o
  -6   4  11     1350.27     1250.89     82.93 o
  -5   4  11     1274.84     1323.45     57.20 o
  -4   4  11     1414.94     1315.59     39.01 o
  -3   4  11     3825.59     3655.96     92.43 o
  -2   4  11      169.30      144.98     21.63 o
  -1   4  11    15297.15    15851.46    250.34 o
   0   4  11     1056.33     1149.43     38.79 o
   1   4  11      515.70      620.41     26.59 o
   2   4  11      280.23      330.49     32.36 o
   3   4  11       33.52       13.78     17.89 o
   4   4  11     3097.99     3235.07    206.58 o
   5   4  11     8621.52     8866.33    202.67 o
   6   4  11       21.72       54.62     58.63 o
   7   4  11     1133.45     1141.02     51.43 o
   8   4  11     1159.88     1138.50     50.58 o
   9   4  11      431.91      481.24     37.16 o
  10   4  11     1653.45     1582.28    124.49 o
  11   4  11     1426.25     1452.82    152.87 o
  -9   5  11      635.51      576.70    152.91 o
  -8   5  11       75.36       51.99     31.82 o
  -7   5  11     3627.58     3754.16    163.27 o
  -6   5  11     3453.56     3346.77    137.65 o
  -5   5  11     1143.64      907.06     44.36 o
  -4   5  11     1735.80     1538.21     47.36 o
  -3   5  11     2405.68     2245.70     67.40 o
  -2   5  11      137.13      106.69     30.36 o
  -1   5  11    12724.07    13560.78    199.42 o
   0   5  11     1573.96     1421.41     43.33 o
   1   5  11       24.45       34.43     25.26 o
   2   5  11      273.50      241.52     18.38 o
   3   5  11       89.28       99.53     23.76 o
   4   5  11     3675.57     3817.04    160.09 o
   5   5  11     9199.35     9721.18    218.60 o
   6   5  11      617.03      615.93     37.06 o
   7   5  11     2980.20     2908.02    105.96 o
   8   5  11     1901.46     2077.04     55.47 o
   9   5  11      350.48      279.90     36.14 o
  10   5  11      841.63      756.01    102.96 o
  11   5  11      987.33      802.04     71.54 o
  -9   6  11     1225.06     1228.66    105.12 o
  -8   6  11        3.83       40.42     49.61 o
  -7   6  11     2573.32     2622.18    126.77 o
  -6   6  11     2636.45     2682.54    160.15 o
  -5   6  11      212.45      216.72     20.91 o
  -4   6  11     1952.24     1726.14     74.51 o
  -3   6  11      564.71      592.12     43.68 o
  -2   6  11       63.46      115.99     27.06 o
  -1   6  11     5034.58     4902.08     96.51 o
   0   6  11      815.52      751.18     36.51 o
   1   6  11       90.17       66.97     11.10 o
   2   6  11      896.63      975.96     40.74 o
   3   6  11     1204.56     1099.04     44.13 o
   4   6  11     2464.78     2309.65     83.57 o
   5   6  11     7248.69     7263.23    169.94 o
   6   6  11     1611.52     1699.43     67.87 o
   7   6  11     3605.95     3719.89     89.58 o
   8   6  11     2662.73     2713.95     76.24 o
   9   6  11        6.28       24.90      9.63 o
  10   6  11      539.11      553.50     63.58 o
  -9   7  11     1223.26     1226.01     93.89 o
  -8   7  11       47.99       31.72     45.02 o
  -7   7  11     1579.76     1324.56     93.45 o
  -6   7  11     3579.59     3431.81    126.41 o
  -5   7  11       29.00       19.59     28.86 o
  -4   7  11     1685.80     1748.45     58.34 o
  -3   7  11       16.34       14.71     22.20 o
  -2   7  11      272.27      234.44     27.07 o
  -1   7  11     3906.79     3709.70     93.17 o
   0   7  11      202.09      172.76     23.41 o
   1   7  11      317.47      332.44     24.41 o
   2   7  11     3689.43     3709.29     88.46 o
   3   7  11     1773.64     1805.99     43.06 o
   4   7  11     2012.17     1933.30     51.83 o
   5   7  11     6238.71     6620.59    109.51 o
   6   7  11     1541.01     1549.44     49.22 o
   7   7  11     2255.24     2189.87     59.16 o
   8   7  11     3614.01     3661.75     90.26 o
   9   7  11       15.00        2.65      7.32 o
  10   7  11      406.71      424.35     58.52 o
  -9   8  11      956.94     1041.10    115.03 o
  -8   8  11       19.53       14.40     37.18 o
  -7   8  11     1557.17     1704.29    111.61 o
  -6   8  11     3274.32     3344.24    124.86 o
  -4   8  11     1165.94     1174.65     56.25 o
  -3   8  11      160.73      149.15     16.33 o
  -2   8  11      313.84      368.61     25.38 o
  -1   8  11     3758.25     4022.57     98.45 o
   0   8  11     1345.01     1318.80     45.54 o
   1   8  11        5.60        5.18     14.73 o
   2   8  11     6468.17     6575.85    150.03 o
   3   8  11     3371.98     3346.58     83.09 o
   4   8  11     2679.95     2475.57     81.17 o
   5   8  11     5196.30     5427.90     77.98 o
   6   8  11      679.84      685.52     53.94 o
   7   8  11     1668.49     1748.64     61.80 o
   8   8  11     3914.82     4079.10    115.21 o
   9   8  11       56.75       74.11     35.42 o
  10   8  11      131.07       90.21     30.02 o
  -8   9  11       50.71      134.88     33.75 o
  -7   9  11     1305.82     1258.52     98.82 o
  -6   9  11     1515.99     1617.67     75.92 o
  -5   9  11      321.98      335.04     50.05 o
  -4   9  11      628.32      657.85     54.66 o
  -3   9  11       13.56        3.77     28.21 o
  -2   9  11     1741.31     1644.69     64.62 o
  -1   9  11     3324.61     3410.15     82.29 o
   0   9  11     3042.17     3265.55     69.38 o
   1   9  11       57.69        8.39     27.59 o
   2   9  11     5554.09     5407.09    126.53 o
[truncated: 173,366 more chars]
